# Supplementary material for: From need to neglect: Exploring psychological barriers to preventive interventions in pregnancy
Source: PLOS Glob Public Health. 2025 Jun 24;5(6):e0004826. doi: 10.1371/journal.pgph.0004826 (PMC12186947; doi:10.1371/journal.pgph.0004826)
Supplement: S1 Data — (XLSX) [file pgph.0004826.s005.xlsx]

## Sheet: Sheet1
Study_Site	Gravidity	Parity	ANC_Visits	Gestation	G6PD	Blood_Group	Haemoglobin_Hb	Anaemia	Anaemia_status	Sickling	Syphilis	HIV	HBsAg	Malaria	HBV_and_Malaria_Coinfection	Age_in_Years	Age_Group	Marital_Status	Education	Religious_Affiliation	Employment_Status	Type_of_Occupation	Monthly_Income	Household_Structure	Household_Type	Household_Category	Number_of_People_in_Household	HBV_Awareness	Malaria_Awareness	Awareness_of_HBV_Malaria_Coinfection	Transmissibility	HBV_Transmission_to_Healthy_Person	Person_to_Person_Transmission	Food_as_HBV_Transmission_Route	Prechewed_Food_as_HBV_Transmission_Route	Toothbrush_as_HBV_Transmission_Route	Sharing_Sharp_objects_as_HBV_Transmission_Route	Sharing_Earrings_as_HBV_Transmission_Route	Cough_as_HBV_Transmission_Route	Sex_as_HBV_Transmission_Route	Body_Contact_as_HBV_Transmission_Route	HBV_MTCT_during_Pregnancy	HBV_MTCT_during_Delivery	HBV_MTCT_during_breastfeeding	Fever_as_HBV_Symptom	Fatigue_as_HBV_Symptom	Loss_of_appetite_as_HBV_Symptom	Nausea_as_HBV_Symptom	Abdominal_pains_as_HBV_Symptom
Atebubu-Amantin Municipal	Secundigravida	1	1	First Trimester	No Defect	B+	11.3	No	Non-anaemic	Positive	Negative	Negative	Negative	Negative	Negative	27	26-30	Married	Senior High School	Christianity	Employed	Trading/Marketing	Ghȼ 600 - 1000	Nuclear (Husband/ male partner and wife/ female partner with or without children or relatives)	Self-Contain House	Blocks with iron sheets	2025-05-01	Yes	Yes	No	Extremely Likely	Extremely Likely	Very Likely	Not Very Likely	Extremely Likely	Extremely Likely	Extremely Likely	Extremely Likely	Very Likely	Extremely Likely	Not Very Likely	Extremely Likely	Somewhat Likely	Extremely Likely	Extremely Likely	Very Likely	Extremely Likely	Very Likely	Very Likely
Atebubu-Amantin Municipal	Secundigravida	0	5	Second Trimester	No Defect	AB+	10.4	Yes	Mild Anaemia	Positive	Positive	Negative	Negative	Negative	Negative	32	31-40	Married	Junior High School	Christianity	Employed	Trading/Marketing	Ghȼ 600 - 1000	Nuclear (Husband/ male partner and wife/ female partner with or without children or relatives)	Self-Contain House	Blocks with iron sheets	2025-05-01	Yes	Yes	No	Very Likely	Extremely Likely	Extremely Likely	Not Very Likely	Very Likely	Extremely Likely	Somewhat Likely	Not Very Likely	Not Very Likely	Not Very Likely	Not Very Likely	Not Very Likely	Not Very Likely	Not Very Likely	Extremely Likely	Extremely Likely	Extremely Likely	Extremely Likely	Extremely Likely
Atebubu-Amantin Municipal	Multigravida	2	3	First Trimester	No Defect	O+	9.2	Yes	Moderate Anaemia	Negative	Negative	Negative	Negative	Negative	Negative	33	31-40	Married	No Formal Education	Christianity	Employed	Seamstressing	Ghȼ 600 - 1000	Extended (Husband/ male partner and wife/ female partner, children and relatives)	Compound House	Blocks with iron sheets	2025-05-01	Yes	Yes	No	Extremely Likely	Extremely Likely	Extremely Likely	Not Very Likely	Somewhat Likely	Very Likely	Somewhat Likely	Not Very Likely	Not Very Likely	Not Very Likely	Not Very Likely	Somewhat Likely	Not Very Likely	Somewhat Likely	Extremely Likely	Extremely Likely	Extremely Likely	Extremely Likely	Extremely Likely
Atebubu-Amantin Municipal	Multigravida	3	2	First Trimester	No Defect	B+	10.2	Yes	Mild Anaemia	Negative	Negative	Negative	Negative	Negative	Negative	24	18-25	Married	Primary Education	Islam	Employed	Hairdressing	Ghȼ 100 - 500	Extended (Husband/ male partner and wife/ female partner, children and relatives)	Compound House	Blocks with iron sheets	2025-10-06	Yes	Yes	No	Extremely Likely	Extremely Likely	Extremely Likely	Extremely Likely	Extremely Likely	Extremely Likely	Extremely Likely	Extremely Likely	Extremely Likely	Extremely Likely	Extremely Likely	Extremely Likely	Extremely Likely	Extremely Likely	Extremely Likely	Extremely Likely	Extremely Likely	Extremely Likely	Extremely Likely
Atebubu-Amantin Municipal	Secundigravida	2	4	Second Trimester	No Defect	A+	12.5	No	Non-anaemic	Positive	Negative	Negative	Negative	Negative	Negative	32	31-40	Married	Primary Education	Christianity	Employed	Farming	Ghȼ 100 - 500	Nuclear (Husband/ male partner and wife/ female partner with or without children or relatives)	Compound House	Blocks with iron sheets	2025-05-01	Yes	Yes	No	Very Likely	Very Likely	Very Likely	Very Likely	Very Likely	Extremely Likely	Extremely Likely	Very Likely	Extremely Likely	Extremely Likely	Very Likely	Very Likely	Very Likely	Very Likely	Extremely Likely	Very Likely	Very Likely	Very Likely	Extremely Likely
Atebubu-Amantin Municipal	Secundigravida	0	1	First Trimester	No Defect	AB+	11.7	No	Non-anaemic	Negative	Negative	Negative	Negative	Negative	Negative	25	18-25	Married	Primary Education	Christianity	Employed	Trading/Marketing	Ghȼ 600 - 1000	Nuclear (Husband/ male partner and wife/ female partner with or without children or relatives)	Self-Contain House	Blocks with iron sheets	2025-05-01	Yes	Yes	No	Somewhat Likely	Somewhat Likely	Very Likely	Somewhat Likely	Very Likely	Very Likely	Very Likely	Not Very Likely	Not Very Likely	Very Likely	Not Very Likely	Not Very Likely	Very Likely	Not Very Likely	Very Likely	Extremely Likely	Extremely Likely	Extremely Likely	Extremely Likely
Atebubu-Amantin Municipal	Secundigravida	1	2	First Trimester	No Defect	O+	9.4	Yes	Moderate Anaemia	Negative	Positive	Negative	Negative	Negative	Negative	36	31-40	Married	Primary Education	Islam	Employed	Trading/Marketing	Ghȼ 600 - 1000	Extended (Husband/ male partner and wife/ female partner, children and relatives)	Compound House	Blocks with iron sheets	2025-05-01	Yes	Yes	No	Extremely Likely	Extremely Likely	Extremely Likely	Extremely Likely	Extremely Likely	Extremely Likely	Extremely Likely	Extremely Likely	Extremely Likely	Extremely Likely	Extremely Likely	Extremely Likely	Extremely Likely	Extremely Likely	Extremely Likely	Extremely Likely	Extremely Likely	Extremely Likely	Extremely Likely
Atebubu-Amantin Municipal	Primigravida	0	1	First Trimester	No Defect	B+	9.2	Yes	Moderate Anaemia	Negative	Positive	Negative	Negative	Negative	Negative	25	18-25	Married	No Formal Education	Christianity	Employed	Trading/Marketing	Ghȼ 600 - 1000	Nuclear (Husband/ male partner and wife/ female partner with or without children or relatives)	Self-Contain House	Blocks with iron sheets	2025-10-06	Yes	Yes	No	Somewhat Likely	Very Likely	Not Very Likely	Very Likely	Very Likely	Extremely Likely	Very Likely	Very Likely	Very Likely	Very Likely	Extremely Likely	Somewhat Likely	Somewhat Likely	Somewhat Likely	Extremely Likely	Very Likely	Very Likely	Very Likely	Very Likely
Atebubu-Amantin Municipal	Multigravida	3	4	First Trimester	No Defect	AB+	10.1	Yes	Mild Anaemia	Negative	Negative	Negative	Negative	Negative	Negative	27	26-30	Married	No Formal Education	Christianity	Employed	Trading/Marketing	Ghȼ 600 - 1000	Nuclear (Husband/ male partner and wife/ female partner with or without children or relatives)	Self-Contain House	Blocks with iron sheets	2025-05-01	Yes	Yes	No	Not Very Likely	Somewhat Likely	Somewhat Likely	Somewhat Likely	Very Likely	Very Likely	Very Likely	Somewhat Likely	Somewhat Likely	Somewhat Likely	Very Likely	Very Likely	Very Likely	Somewhat Likely	Very Likely	Very Likely	Very Likely	Very Likely	Very Likely
Atebubu-Amantin Municipal	Multigravida	2	3	First Trimester	No Defect	A+	6.7	Yes	Severe Anaemia	Negative	Negative	Negative	Negative	Negative	Negative	32	31-40	Married	No Formal Education	Christianity	Employed	Trading/Marketing	Ghȼ 600 - 1000	Nuclear (Husband/ male partner and wife/ female partner with or without children or relatives)	Compound House	Blocks with iron sheets	2025-05-01	Yes	Yes	No	Somewhat Likely	Somewhat Likely	Very Likely	Somewhat Likely	Very Likely	Somewhat Likely	Extremely Likely	Not Very Likely	Somewhat Likely	Very Likely	Not Very Likely	Somewhat Likely	Very Likely	Not Very Likely	Somewhat Likely	Very Likely	Very Likely	Somewhat Likely	Very Likely
Atebubu-Amantin Municipal	Multigravida	4+	2	First Trimester	No Defect	B+	9.4	Yes	Moderate Anaemia	Negative	Negative	Negative	Negative	Negative	Negative	34	31-40	Married	Primary Education	Christianity	Employed	Trading/Marketing	Ghȼ 600 - 1000	Extended (Husband/ male partner and wife/ female partner, children and relatives)	Self-Contain House	Blocks with iron sheets	2025-10-06	Yes	Yes	Yes	Very Likely	Very Likely	Extremely Likely	Very Likely	Very Likely	Very Likely	Extremely Likely	Extremely Likely	Extremely Likely	Somewhat Likely	Extremely Likely	Extremely Likely	Somewhat Likely	Very Likely	Somewhat Likely	Very Likely	Very Likely	Very Likely	Very Likely
Atebubu-Amantin Municipal	Secundigravida	1	2	First Trimester	No Defect	AB+	10.3	Yes	Mild Anaemia	Positive	Negative	Negative	Negative	Negative	Negative	36	31-40	Married	Primary Education	Islam	Employed	Trading/Marketing	Ghȼ 600 - 1000	Extended (Husband/ male partner and wife/ female partner, children and relatives)	Compound House	Blocks with iron sheets	2025-10-06	Yes	Yes	No	Extremely Likely	Extremely Likely	Extremely Likely	Extremely Likely	Extremely Likely	Extremely Likely	Extremely Likely	Extremely Likely	Extremely Likely	Extremely Likely	Extremely Likely	Extremely Likely	Extremely Likely	Very Likely	Extremely Likely	Extremely Likely	Extremely Likely	Extremely Likely	Extremely Likely
Atebubu-Amantin Municipal	Secundigravida	1	1	First Trimester	No Defect	AB+	7.6	Yes	Moderate Anaemia	Negative	Negative	Negative	Negative	Negative	Negative	24	18-25	Married	Primary Education	Islam	Employed	Trading/Marketing	Ghȼ 600 - 1000	Extended (Husband/ male partner and wife/ female partner, children and relatives)	Compound House	Blocks with iron sheets	2025-05-01	Yes	Yes	No	Very Likely	Extremely Likely	Extremely Likely	Extremely Likely	Extremely Likely	Extremely Likely	Extremely Likely	Extremely Likely	Extremely Likely	Extremely Likely	Extremely Likely	Extremely Likely	Extremely Likely	Extremely Likely	Extremely Likely	Extremely Likely	Very Likely	Very Likely	Extremely Likely
Atebubu-Amantin Municipal	Primigravida	1	1	First Trimester	Partial Defect	AB+	12.2	No	Non-anaemic	Negative	Negative	Negative	Negative	Positive	Negative	17	<18 years	Not Married	No Formal Education	Christianity	Unemployed	Student (Unemployed)	None	Extended (Husband/ male partner and wife/ female partner, children and relatives)	Compound House	Blocks with iron sheets	2025-10-06	Yes	Yes	No	Somewhat Likely	Very Likely	Somewhat Likely	Very Likely	Very Likely	Somewhat Likely	Extremely Likely	Extremely Likely	Extremely Likely	Very Likely	Extremely Likely	Extremely Likely	Very Likely	Very Likely	Extremely Likely	Extremely Likely	Extremely Likely	Extremely Likely	Very Likely
Atebubu-Amantin Municipal	Multigravida	4+	2	First Trimester	No Defect	O+	8.8	Yes	Moderate Anaemia	Positive	Positive	Negative	Negative	Negative	Negative	21	18-25	Married	No Formal Education	Islam	Employed	Trading/Marketing	Ghȼ 600 - 1000	Extended (Husband/ male partner and wife/ female partner, children and relatives)	Self-Contain House	Blocks with iron sheets	2025-05-01	Yes	Yes	No	Extremely Likely	Extremely Likely	Very Likely	Very Likely	Very Likely	Very Likely	Very Likely	Very Likely	Extremely Likely	Very Likely	Very Likely	Very Likely	Very Likely	Very Likely	Extremely Likely	Extremely Likely	Extremely Likely	Extremely Likely	Very Likely
Atebubu-Amantin Municipal	Secundigravida	1	2	First Trimester	No Defect	AB+	7.9	Yes	Moderate Anaemia	Negative	Negative	Negative	Negative	Negative	Negative	25	18-25	Married	Primary Education	Christianity	Employed	Seamstressing	Ghȼ 100 - 500	Nuclear (Husband/ male partner and wife/ female partner with or without children or relatives)	Self-Contain House	Blocks with iron sheets	2025-05-01	Yes	Yes	No	Very Likely	Not Very Likely	Somewhat Likely	Very Likely	Very Likely	Extremely Likely	Somewhat Likely	Extremely Likely	Extremely Likely	Very Likely	Very Likely	Very Likely	Very Likely	Very Likely	Very Likely	Very Likely	Very Likely	Extremely Likely	Extremely Likely
Atebubu-Amantin Municipal	Primigravida	1	2	First Trimester	No Defect	AB+	8.3	Yes	Moderate Anaemia	Negative	Negative	Negative	Negative	Negative	Negative	28	26-30	Married	Primary Education	Christianity	Employed	Trading/Marketing	Ghȼ 600 - 1000	Extended (Husband/ male partner and wife/ female partner, children and relatives)	Self-Contain House	Blocks with iron sheets	2025-10-06	Yes	Yes	No	Very Likely	Very Likely	Very Likely	Extremely Likely	Extremely Likely	Extremely Likely	Very Likely	Somewhat Likely	Extremely Likely	Extremely Likely	Extremely Likely	Extremely Likely	Extremely Likely	Extremely Likely	Extremely Likely	Extremely Likely	Very Likely	Extremely Likely	Extremely Likely
Atebubu-Amantin Municipal	Multigravida	4+	6	Second Trimester	No Defect	B+	9.1	Yes	Moderate Anaemia	Negative	Negative	Negative	Negative	Negative	Negative	21	18-25	Married	No Formal Education	Islam	Employed	Farming	Ghȼ 100 - 500	Extended (Husband/ male partner and wife/ female partner, children and relatives)	Compound House	Blocks with iron sheets	2025-05-01	Yes	Yes	No	Extremely Likely	Extremely Likely	Extremely Likely	Extremely Likely	Extremely Likely	Extremely Likely	Extremely Likely	Extremely Likely	Extremely Likely	Extremely Likely	Extremely Likely	Extremely Likely	Extremely Likely	Extremely Likely	Extremely Likely	Extremely Likely	Extremely Likely	Extremely Likely	Extremely Likely
Atebubu-Amantin Municipal	Secundigravida	1	7	Third Trimester	No Defect	AB+	9.7	Yes	Moderate Anaemia	Negative	Negative	Negative	Negative	Negative	Negative	20	18-25	Married	Primary Education	Christianity	Employed	Trading/Marketing	Ghȼ 600 - 1000	Extended (Husband/ male partner and wife/ female partner, children and relatives)	Self-Contain House	Blocks with iron sheets	2025-10-06	Yes	Yes	No	Very Likely	Extremely Likely	Very Likely	Very Likely	Extremely Likely	Extremely Likely	Extremely Likely	Very Likely	Extremely Likely	Very Likely	Extremely Likely	Very Likely	Extremely Likely	Extremely Likely	Extremely Likely	Extremely Likely	Very Likely	Very Likely	Very Likely
Atebubu-Amantin Municipal	Multigravida	3	7	Third Trimester	No Defect	O+	11.8	No	Non-anaemic	Negative	Negative	Negative	Negative	Negative	Negative	34	31-40	Not Married	No Formal Education	Christianity	Employed	Hairdressing	Ghȼ 100 - 500	Nuclear (Husband/ male partner and wife/ female partner with or without children or relatives)	Self-Contain House	Blocks with iron sheets	2025-05-01	Yes	Yes	No	Somewhat Likely	Very Likely	Extremely Likely	Extremely Likely	Very Likely	Extremely Likely	Extremely Likely	Extremely Likely	Extremely Likely	Very Likely	Very Likely	Very Likely	Extremely Likely	Extremely Likely	Very Likely	Extremely Likely	Extremely Likely	Very Likely	Very Likely
Atebubu-Amantin Municipal	Secundigravida	1	6	Second Trimester	No Defect	AB+	10.7	Yes	Mild Anaemia	Negative	Negative	Negative	Negative	Negative	Negative	40	31-40	Married	Primary Education	Islam	Employed	Farming	Ghȼ 100 - 500	Extended (Husband/ male partner and wife/ female partner, children and relatives)	Compound House	Blocks with iron sheets	2025-10-06	Yes	Yes	No	Extremely Likely	Extremely Likely	Extremely Likely	Extremely Likely	Extremely Likely	Extremely Likely	Extremely Likely	Extremely Likely	Extremely Likely	Extremely Likely	Extremely Likely	Extremely Likely	Extremely Likely	Extremely Likely	Extremely Likely	Extremely Likely	Extremely Likely	Extremely Likely	Extremely Likely
Atebubu-Amantin Municipal	Multigravida	3	4	Second Trimester	No Defect	B+	9.4	Yes	Moderate Anaemia	Negative	Negative	Negative	Negative	Negative	Negative	37	31-40	Married	Primary Education	Christianity	Employed	Trading/Marketing	Ghȼ 100 - 500	Extended (Husband/ male partner and wife/ female partner, children and relatives)	Self-Contain House	Blocks with iron sheets	2025-05-01	Yes	Yes	Yes	Very Likely	Very Likely	Very Likely	Very Likely	Very Likely	Very Likely	Very Likely	Extremely Likely	Extremely Likely	Extremely Likely	Extremely Likely	Extremely Likely	Very Likely	Extremely Likely	Very Likely	Extremely Likely	Extremely Likely	Extremely Likely	Extremely Likely
Atebubu-Amantin Municipal	Secundigravida	0	1	Second Trimester	No Defect	A+	10.1	Yes	Mild Anaemia	Negative	Positive	Positive	Negative	Negative	Negative	29	26-30	Married	No Formal Education	Islam	Employed	Hairdressing	Ghȼ 100 - 500	Extended (Husband/ male partner and wife/ female partner, children and relatives)	Compound House	Mud with iron sheets	2025-05-01	Yes	Yes	No	Very Likely	Very Likely	Very Likely	Very Likely	Somewhat Likely	Somewhat Likely	Somewhat Likely	Somewhat Likely	Very Likely	Extremely Likely	Somewhat Likely	Somewhat Likely	Very Likely	Somewhat Likely	Very Likely	Very Likely	Very Likely	Very Likely	Very Likely
Atebubu-Amantin Municipal	Primigravida	0	2	First Trimester	No Defect	AB+	9.2	Yes	Moderate Anaemia	Negative	Negative	Negative	Negative	Negative	Negative	27	26-30	Married	Primary Education	Christianity	Employed	Trading/Marketing	Ghȼ 100 - 500	Extended (Husband/ male partner and wife/ female partner, children and relatives)	Compound House	Mud with iron sheets	2025-10-06	Yes	Yes	No	Very Likely	Very Likely	Very Likely	Very Likely	Very Likely	Very Likely	Very Likely	Very Likely	Very Likely	Very Likely	Very Likely	Very Likely	Very Likely	Very Likely	Very Likely	Very Likely	Very Likely	Very Likely	Very Likely
Atebubu-Amantin Municipal	Secundigravida	1	2	First Trimester	No Defect	B+	9.8	Yes	Moderate Anaemia	Negative	Negative	Negative	Negative	Negative	Negative	28	26-30	Married	Primary Education	Islam	Employed	Trading/Marketing	Ghȼ 100 - 500	Extended (Husband/ male partner and wife/ female partner, children and relatives)	Compound House	Blocks with iron sheets	2025-05-01	Yes	Yes	No	Very Likely	Very Likely	Very Likely	Very Likely	Very Likely	Very Likely	Very Likely	Very Likely	Very Likely	Very Likely	Somewhat Likely	Very Likely	Somewhat Likely	Very Likely	Very Likely	Very Likely	Very Likely	Very Likely	Very Likely
Atebubu-Amantin Municipal	Secundigravida	0	1	First Trimester	No Defect	A+	10.4	Yes	Mild Anaemia	Negative	Positive	Negative	Negative	Negative	Negative	17	<18 years	Not Married	Senior High School	Christianity	Unemployed	Student (Unemployed)	None	Nuclear (Husband/ male partner and wife/ female partner with or without children or relatives)	Self-Contain House	Blocks with iron sheets	2025-05-01	Yes	Yes	No	Very Likely	Somewhat Likely	Somewhat Likely	Very Likely	Very Likely	Not Very Likely	Somewhat Likely	Not Very Likely	Very Likely	Very Likely	Very Likely	Extremely Likely	Extremely Likely	Extremely Likely	Extremely Likely	Extremely Likely	Extremely Likely	Extremely Likely	Extremely Likely
Atebubu-Amantin Municipal	Primigravida	1	1	Third Trimester	No Defect	AB+	8.9	Yes	Moderate Anaemia	Negative	Negative	Negative	Negative	Positive	Negative	26	26-30	Not Married	Primary Education	Christianity	Employed	Trading/Marketing	Ghȼ 100 - 500	Extended (Husband/ male partner and wife/ female partner, children and relatives)	Compound House	Blocks with iron sheets	2025-10-06	Yes	Yes	No	Very Likely	Extremely Likely	Not Very Likely	Extremely Likely	Extremely Likely	Extremely Likely	Very Likely	Extremely Likely	Very Likely	Extremely Likely	Extremely Likely	Very Likely	Extremely Likely	Extremely Likely	Very Likely	Very Likely	Very Likely	Very Likely	Extremely Likely
Atebubu-Amantin Municipal	Secundigravida	1	3	First Trimester	No Defect	B+	9.5	Yes	Moderate Anaemia	Negative	Negative	Negative	Negative	Negative	Negative	27	26-30	Married	No Formal Education	Islam	Employed	Trading/Marketing	Ghȼ 100 - 500	Extended (Husband/ male partner and wife/ female partner, children and relatives)	Compound House	Mud with iron sheets	2025-05-01	Yes	Yes	Yes	Very Likely	Very Likely	Very Likely	Very Likely	Very Likely	Very Likely	Very Likely	Very Likely	Very Likely	Very Likely	Very Likely	Very Likely	Very Likely	Very Likely	Very Likely	Very Likely	Very Likely	Very Likely	Very Likely
Atebubu-Amantin Municipal	Secundigravida	0	1	First Trimester	No Defect	AB+	12.4	No	Non-anaemic	Negative	Negative	Negative	Negative	Negative	Negative	21	18-25	Not Married	Primary Education	Christianity	Employed	Trading/Marketing	Ghȼ 100 - 500	Extended (Husband/ male partner and wife/ female partner, children and relatives)	Self-Contain House	Blocks with iron sheets	2025-05-01	Yes	Yes	No	Very Likely	Very Likely	Extremely Likely	Extremely Likely	Extremely Likely	Very Likely	Extremely Likely	Somewhat Likely	Somewhat Likely	Very Likely	Very Likely	Extremely Likely	Extremely Likely	Extremely Likely	Extremely Likely	Extremely Likely	Extremely Likely	Extremely Likely	Extremely Likely
Atebubu-Amantin Municipal	Secundigravida	1	6	Second Trimester	No Defect	A+	10.6	Yes	Mild Anaemia	Negative	Negative	Negative	Negative	Negative	Negative	25	18-25	Married	Primary Education	Christianity	Employed	Trading/Marketing	Ghȼ 100 - 500	Nuclear (Husband/ male partner and wife/ female partner with or without children or relatives)	Self-Contain House	Blocks with iron sheets	2025-05-01	Yes	Yes	No	Very Likely	Somewhat Likely	Very Likely	Extremely Likely	Extremely Likely	Extremely Likely	Extremely Likely	Extremely Likely	Very Likely	Very Likely	Extremely Likely	Very Likely	Extremely Likely	Extremely Likely	Extremely Likely	Extremely Likely	Extremely Likely	Very Likely	Very Likely
Atebubu-Amantin Municipal	Secundigravida	1	1	First Trimester	No Defect	B+	9.9	Yes	Moderate Anaemia	Negative	Negative	Negative	Negative	Negative	Negative	28	26-30	Married	No Formal Education	Islam	Employed	Trading/Marketing	Ghȼ 100 - 500	Extended (Husband/ male partner and wife/ female partner, children and relatives)	Compound House	Blocks with iron sheets	2025-05-01	Yes	Yes	No	Very Likely	Very Likely	Very Likely	Very Likely	Very Likely	Very Likely	Very Likely	Very Likely	Very Likely	Very Likely	Very Likely	Very Likely	Very Likely	Very Likely	Very Likely	Very Likely	Very Likely	Very Likely	Very Likely
Atebubu-Amantin Municipal	Primigravida	0	2	First Trimester	No Defect	A+	10.4	Yes	Mild Anaemia	Negative	Negative	Negative	Negative	Negative	Negative	27	26-30	Married	Primary Education	Christianity	Employed	Trading/Marketing	Ghȼ 100 - 500	Nuclear (Husband/ male partner and wife/ female partner with or without children or relatives)	Compound House	Blocks with iron sheets	2025-10-06	Yes	Yes	No	Very Likely	Very Likely	Very Likely	Somewhat Likely	Very Likely	Very Likely	Very Likely	Very Likely	Very Likely	Very Likely	Very Likely	Very Likely	Very Likely	Very Likely	Very Likely	Very Likely	Very Likely	Very Likely	Very Likely
Atebubu-Amantin Municipal	Secundigravida	1	1	First Trimester	No Defect	B+	8.9	Yes	Moderate Anaemia	Negative	Negative	Negative	Negative	Negative	Negative	29	26-30	Married	Primary Education	Islam	Employed	Trading/Marketing	Ghȼ 100 - 500	Extended (Husband/ male partner and wife/ female partner, children and relatives)	Compound House	Blocks with iron sheets	2025-05-01	Yes	Yes	No	Very Likely	Very Likely	Very Likely	Very Likely	Very Likely	Very Likely	Very Likely	Very Likely	Very Likely	Very Likely	Very Likely	Very Likely	Very Likely	Very Likely	Very Likely	Very Likely	Very Likely	Very Likely	Very Likely
Atebubu-Amantin Municipal	Secundigravida	0	2	Second Trimester	No Defect	B+	9.5	Yes	Moderate Anaemia	Negative	Negative	Negative	Negative	Negative	Negative	30	26-30	Married	Primary Education	Christianity	Employed	Farming	Ghȼ 100 - 500	Extended (Husband/ male partner and wife/ female partner, children and relatives)	Compound House	Blocks with iron sheets	2025-10-06	Yes	Yes	No	Very Likely	Very Likely	Very Likely	Very Likely	Very Likely	Very Likely	Very Likely	Very Likely	Very Likely	Very Likely	Very Likely	Very Likely	Very Likely	Very Likely	Very Likely	Very Likely	Very Likely	Very Likely	Very Likely
Atebubu-Amantin Municipal	Primigravida	0	1	First Trimester	No Defect	A+	10.7	Yes	Mild Anaemia	Negative	Negative	Negative	Negative	Negative	Negative	24	18-25	Married	Primary Education	Christianity	Employed	Trading/Marketing	Ghȼ 600 - 1000	Nuclear (Husband/ male partner and wife/ female partner with or without children or relatives)	Compound House	Blocks with iron sheets	2025-05-01	Yes	Yes	No	Very Likely	Very Likely	Very Likely	Very Likely	Very Likely	Very Likely	Very Likely	Very Likely	Very Likely	Somewhat Likely	Somewhat Likely	Somewhat Likely	Somewhat Likely	Somewhat Likely	Very Likely	Very Likely	Extremely Likely	Very Likely	Very Likely
Atebubu-Amantin Municipal	Secundigravida	0	2	First Trimester	No Defect	AB+	9.5	Yes	Moderate Anaemia	Negative	Negative	Negative	Negative	Negative	Negative	34	31-40	Married	Primary Education	Christianity	Employed	Hairdressing	Ghȼ 100 - 500	Extended (Husband/ male partner and wife/ female partner, children and relatives)	Compound House	Blocks with iron sheets	2025-05-01	Yes	Yes	Yes	Very Likely	Very Likely	Very Likely	Very Likely	Very Likely	Very Likely	Very Likely	Very Likely	Very Likely	Very Likely	Somewhat Likely	Very Likely	Very Likely	Somewhat Likely	Very Likely	Very Likely	Very Likely	Very Likely	Somewhat Likely
Atebubu-Amantin Municipal	Primigravida	0	3	First Trimester	No Defect	A+	8.7	Yes	Moderate Anaemia	Negative	Negative	Negative	Negative	Negative	Negative	28	26-30	Married	Senior High School	Christianity	Employed	Trading/Marketing	Ghȼ 600 - 1000	Extended (Husband/ male partner and wife/ female partner, children and relatives)	Compound House	Blocks with iron sheets	2025-05-01	Yes	Yes	No	Very Likely	Very Likely	Very Likely	Very Likely	Very Likely	Very Likely	Very Likely	Very Likely	Very Likely	Very Likely	Very Likely	Very Likely	Very Likely	Very Likely	Very Likely	Very Likely	Very Likely	Very Likely	Very Likely
Atebubu-Amantin Municipal	Secundigravida	1	4	Second Trimester	No Defect	AB+	9.7	Yes	Moderate Anaemia	Negative	Negative	Negative	Negative	Negative	Negative	30	26-30	Married	Primary Education	Islam	Employed	Farming	Ghȼ 600 - 1000	Nuclear (Husband/ male partner and wife/ female partner with or without children or relatives)	Self-Contain House	Blocks with iron sheets	2025-10-06	Yes	Yes	No	Very Likely	Very Likely	Somewhat Likely	Very Likely	Somewhat Likely	Very Likely	Somewhat Likely	Very Likely	Somewhat Likely	Very Likely	Very Likely	Very Likely	Very Likely	Very Likely	Very Likely	Very Likely	Very Likely	Very Likely	Very Likely
Atebubu-Amantin Municipal	Primigravida	4+	1	Third Trimester	No Defect	AB+	7.3	Yes	Moderate Anaemia	Negative	Negative	Negative	Positive	Positive	Positive	35	31-40	Not Married	No Formal Education	Christianity	Employed	Trading/Marketing	Ghȼ 100 - 500	Extended (Husband/ male partner and wife/ female partner, children and relatives)	Compound House	Blocks with iron sheets	2025-10-06	Yes	Yes	Yes	Very Likely	Very Likely	Somewhat Likely	Very Likely	Very Likely	Very Likely	Very Likely	Somewhat Likely	Very Likely	Very Likely	Very Likely	Very Likely	Very Likely	Very Likely	Very Likely	Very Likely	Very Likely	Very Likely	Very Likely
Atebubu-Amantin Municipal	Secundigravida	1	7	Third Trimester	No Defect	O+	8.7	Yes	Moderate Anaemia	Negative	Negative	Negative	Negative	Negative	Negative	26	26-30	Married	Primary Education	Islam	Employed	Trading/Marketing	Ghȼ 600 - 1000	Extended (Husband/ male partner and wife/ female partner, children and relatives)	Compound House	Blocks with iron sheets	2025-10-06	Yes	Yes	No	Very Likely	Very Likely	Very Likely	Very Likely	Very Likely	Very Likely	Very Likely	Very Likely	Very Likely	Very Likely	Very Likely	Somewhat Likely	Very Likely	Very Likely	Somewhat Likely	Very Likely	Very Likely	Very Likely	Very Likely
Atebubu-Amantin Municipal	Primigravida	0	2	First Trimester	No Defect	B+	9.8	Yes	Moderate Anaemia	Negative	Negative	Negative	Negative	Negative	Negative	37	31-40	Married	Primary Education	Islam	Employed	Trading/Marketing	Ghȼ 1100 - 2000	Extended (Husband/ male partner and wife/ female partner, children and relatives)	Self-Contain House	Blocks with iron sheets	2025-10-06	Yes	Yes	No	Very Likely	Very Likely	Very Likely	Very Likely	Very Likely	Very Likely	Very Likely	Very Likely	Somewhat Likely	Very Likely	Very Likely	Very Likely	Very Likely	Somewhat Likely	Very Likely	Very Likely	Very Likely	Very Likely	Very Likely
Atebubu-Amantin Municipal	Secundigravida	1	3	First Trimester	No Defect	B+	10.7	Yes	Mild Anaemia	Negative	Negative	Negative	Negative	Negative	Negative	28	26-30	Married	Primary Education	Christianity	Employed	Trading/Marketing	Ghȼ 1100 - 2000	Extended (Husband/ male partner and wife/ female partner, children and relatives)	Compound House	Blocks with iron sheets	2025-05-01	Yes	Yes	No	Very Likely	Very Likely	Very Likely	Very Likely	Very Likely	Very Likely	Very Likely	Very Likely	Very Likely	Very Likely	Very Likely	Very Likely	Very Likely	Very Likely	Very Likely	Very Likely	Very Likely	Very Likely	Very Likely
Atebubu-Amantin Municipal	Multigravida	4+	5	Second Trimester	No Defect	B+	6.7	Yes	Severe Anaemia	Negative	Negative	Negative	Negative	Negative	Negative	26	26-30	Married	Senior High School	Christianity	Employed	Trading/Marketing	Ghȼ 1100 - 2000	Nuclear (Husband/ male partner and wife/ female partner with or without children or relatives)	Self-Contain House	Blocks with iron sheets	2025-05-01	No	Yes	No	Very Likely	Very Likely	Very Likely	Somewhat Likely	Very Likely	Very Likely	Very Likely	Very Likely	Very Likely	Very Likely	Very Likely	Very Likely	Extremely Likely	Very Likely	Very Likely	Extremely Likely	Very Likely	Very Likely	Very Likely
Atebubu-Amantin Municipal	Secundigravida	1	4	Second Trimester	No Defect	O+	8.9	Yes	Moderate Anaemia	Negative	Negative	Negative	Negative	Negative	Negative	40	31-40	Married	Primary Education	Islam	Employed	Trading/Marketing	Ghȼ 600 - 1000	Nuclear (Husband/ male partner and wife/ female partner with or without children or relatives)	Self-Contain House	Blocks with iron sheets	2025-10-06	Yes	Yes	No	Very Likely	Very Likely	Somewhat Likely	Very Likely	Very Likely	Very Likely	Very Likely	Very Likely	Very Likely	Very Likely	Very Likely	Very Likely	Very Likely	Very Likely	Very Likely	Very Likely	Very Likely	Very Likely	Very Likely
Atebubu-Amantin Municipal	Primigravida	0	2	First Trimester	No Defect	AB+	10.1	Yes	Mild Anaemia	Negative	Negative	Negative	Negative	Negative	Negative	19	18-25	Married	No Formal Education	Christianity	Employed	Trading/Marketing	Ghȼ 600 - 1000	Nuclear (Husband/ male partner and wife/ female partner with or without children or relatives)	Compound House	Blocks with iron sheets	2025-10-06	Yes	Yes	No	Somewhat Likely	Somewhat Likely	Very Likely	Very Likely	Extremely Likely	Very Likely	Very Likely	Very Likely	Very Likely	Very Likely	Very Likely	Very Likely	Extremely Likely	Extremely Likely	Extremely Likely	Very Likely	Very Likely	Very Likely	Very Likely
Atebubu-Amantin Municipal	Secundigravida	0	1	First Trimester	No Defect	O+	7.8	Yes	Moderate Anaemia	Negative	Negative	Negative	Negative	Negative	Negative	28	26-30	Married	Primary Education	Islam	Employed	Trading/Marketing	Ghȼ 600 - 1000	Nuclear (Husband/ male partner and wife/ female partner with or without children or relatives)	Compound House	Blocks with iron sheets	2025-05-01	Yes	Yes	No	Very Likely	Very Likely	Very Likely	Very Likely	Very Likely	Very Likely	Very Likely	Very Likely	Very Likely	Very Likely	Very Likely	Very Likely	Very Likely	Very Likely	Very Likely	Very Likely	Very Likely	Somewhat Likely	Somewhat Likely
Atebubu-Amantin Municipal	Secundigravida	1	4	Second Trimester	No Defect	B+	9.8	Yes	Moderate Anaemia	Negative	Negative	Negative	Negative	Negative	Negative	34	31-40	Married	No Formal Education	Christianity	Employed	Seamstressing	Ghȼ 100 - 500	Extended (Husband/ male partner and wife/ female partner, children and relatives)	Compound House	Blocks with iron sheets	2025-10-06	Yes	Yes	No	Very Likely	Very Likely	Very Likely	Very Likely	Very Likely	Very Likely	Very Likely	Very Likely	Very Likely	Very Likely	Very Likely	Very Likely	Very Likely	Very Likely	Very Likely	Very Likely	Very Likely	Very Likely	Very Likely
Atebubu-Amantin Municipal	Multigravida	3	8	Third Trimester	No Defect	AB+	8.1	Yes	Moderate Anaemia	Negative	Negative	Negative	Negative	Negative	Negative	38	31-40	Married	Primary Education	Christianity	Employed	Trading/Marketing	Ghȼ 600 - 1000	Extended (Husband/ male partner and wife/ female partner, children and relatives)	Compound House	Blocks with iron sheets	2025-05-01	Yes	Yes	No	Very Likely	Very Likely	Very Likely	Very Likely	Somewhat Likely	Very Likely	Very Likely	Very Likely	Very Likely	Very Likely	Very Likely	Very Likely	Very Likely	Very Likely	Very Likely	Very Likely	Very Likely	Very Likely	Very Likely
Atebubu-Amantin Municipal	Secundigravida	1	2	First Trimester	Partial Defect	B+	10.2	Yes	Mild Anaemia	Negative	Negative	Negative	Negative	Positive	Negative	27	26-30	Not Married	Primary Education	Christianity	Employed	Hairdressing	Ghȼ 600 - 1000	Nuclear (Husband/ male partner and wife/ female partner with or without children or relatives)	Compound House	Blocks with iron sheets	2025-05-01	Yes	Yes	No	Very Likely	Extremely Likely	Very Likely	Very Likely	Very Likely	Very Likely	Very Likely	Very Likely	Very Likely	Very Likely	Very Likely	Very Likely	Very Likely	Very Likely	Very Likely	Very Likely	Very Likely	Very Likely	Somewhat Likely
Atebubu-Amantin Municipal	Secundigravida	0	1	First Trimester	No Defect	B+	9.6	Yes	Moderate Anaemia	Negative	Negative	Negative	Negative	Negative	Negative	26	26-30	Married	Primary Education	Christianity	Employed	Trading/Marketing	Ghȼ 600 - 1000	Extended (Husband/ male partner and wife/ female partner, children and relatives)	Compound House	Blocks with iron sheets	2025-05-01	Yes	Yes	No	Very Likely	Very Likely	Very Likely	Very Likely	Very Likely	Very Likely	Very Likely	Very Likely	Very Likely	Very Likely	Very Likely	Very Likely	Very Likely	Very Likely	Very Likely	Very Likely	Very Likely	Very Likely	Very Likely
Atebubu-Amantin Municipal	Primigravida	1	2	First Trimester	No Defect	B+	10.4	Yes	Mild Anaemia	Negative	Negative	Negative	Negative	Positive	Negative	29	26-30	Married	Primary Education	Christianity	Employed	Trading/Marketing	Ghȼ 100 - 500	Nuclear (Husband/ male partner and wife/ female partner with or without children or relatives)	Compound House	Blocks with iron sheets	2025-05-01	Yes	Yes	No	Very Likely	Very Likely	Very Likely	Somewhat Likely	Very Likely	Somewhat Likely	Very Likely	Very Likely	Very Likely	Very Likely	Somewhat Likely	Very Likely	Somewhat Likely	Very Likely	Very Likely	Very Likely	Very Likely	Very Likely	Very Likely
Atebubu-Amantin Municipal	Multigravida	3	2	First Trimester	No Defect	B+	7.6	Yes	Moderate Anaemia	Negative	Negative	Negative	Negative	Negative	Negative	40	31-40	Married	Primary Education	Islam	Employed	Farming	Ghȼ 100 - 500	Extended (Husband/ male partner and wife/ female partner, children and relatives)	Compound House	Blocks with iron sheets	2025-10-06	Yes	Yes	No	Very Likely	Very Likely	Very Likely	Very Likely	Very Likely	Very Likely	Very Likely	Very Likely	Very Likely	Very Likely	Somewhat Likely	Very Likely	Very Likely	Somewhat Likely	Very Likely	Somewhat Likely	Very Likely	Very Likely	Very Likely
Atebubu-Amantin Municipal	Secundigravida	1	1	First Trimester	No Defect	A+	8.2	Yes	Moderate Anaemia	Negative	Negative	Negative	Negative	Negative	Negative	28	26-30	Married	No Formal Education	Christianity	Employed	Trading/Marketing	Ghȼ 600 - 1000	Nuclear (Husband/ male partner and wife/ female partner with or without children or relatives)	Self-Contain House	Blocks with iron sheets	2025-05-01	Yes	Yes	No	Very Likely	Very Likely	Very Likely	Very Likely	Very Likely	Very Likely	Very Likely	Very Likely	Very Likely	Very Likely	Somewhat Likely	Very Likely	Very Likely	Very Likely	Very Likely	Very Likely	Very Likely	Very Likely	Somewhat Likely
Atebubu-Amantin Municipal	Secundigravida	0	1	First Trimester	No Defect	B+	10.7	Yes	Mild Anaemia	Negative	Negative	Negative	Negative	Negative	Negative	29	26-30	Married	No Formal Education	Islam	Employed	Farming	Ghȼ 600 - 1000	Extended (Husband/ male partner and wife/ female partner, children and relatives)	Compound House	Blocks with iron sheets	2025-05-01	Yes	Yes	No	Very Likely	Very Likely	Very Likely	Very Likely	Very Likely	Very Likely	Very Likely	Very Likely	Very Likely	Very Likely	Somewhat Likely	Very Likely	Very Likely	Very Likely	Very Likely	Very Likely	Very Likely	Very Likely	Very Likely
Atebubu-Amantin Municipal	Primigravida	0	1	First Trimester	No Defect	O+	9.9	Yes	Moderate Anaemia	Negative	Negative	Negative	Negative	Negative	Negative	24	18-25	Married	Primary Education	Christianity	Employed	Trading/Marketing	Ghȼ 600 - 1000	Extended (Husband/ male partner and wife/ female partner, children and relatives)	Compound House	Blocks with iron sheets	2025-10-06	Yes	Yes	No	Very Likely	Very Likely	Very Likely	Very Likely	Somewhat Likely	Very Likely	Very Likely	Very Likely	Somewhat Likely	Very Likely	Very Likely	Very Likely	Very Likely	Very Likely	Very Likely	Very Likely	Very Likely	Very Likely	Very Likely
Atebubu-Amantin Municipal	Secundigravida	0	1	First Trimester	No Defect	B+	10.7	Yes	Mild Anaemia	Negative	Negative	Negative	Negative	Negative	Negative	26	26-30	Married	Primary Education	Islam	Employed	Trading/Marketing	Ghȼ 600 - 1000	Extended (Husband/ male partner and wife/ female partner, children and relatives)	Compound House	Blocks with iron sheets	2025-05-01	Yes	Yes	Yes	Very Likely	Very Likely	Very Likely	Very Likely	Very Likely	Very Likely	Very Likely	Very Likely	Very Likely	Very Likely	Very Likely	Very Likely	Very Likely	Very Likely	Very Likely	Very Likely	Very Likely	Very Likely	Very Likely
Atebubu-Amantin Municipal	Multigravida	3	5	Second Trimester	No Defect	A+	6.9	Yes	Severe Anaemia	Negative	Negative	Negative	Negative	Negative	Negative	34	31-40	Married	Primary Education	African Tradition	Employed	Farming	Ghȼ 600 - 1000	Nuclear (Husband/ male partner and wife/ female partner with or without children or relatives)	Self-Contain House	Blocks with iron sheets	2025-10-06	Yes	Yes	No	Extremely Likely	Very Likely	Very Likely	Somewhat Likely	Very Likely	Extremely Likely	Very Likely	Somewhat Likely	Extremely Likely	Extremely Likely	Somewhat Likely	Very Likely	Very Likely	Very Likely	Very Likely	Very Likely	Very Likely	Very Likely	Very Likely
Atebubu-Amantin Municipal	Secundigravida	1	2	First Trimester	No Defect	B+	10.3	Yes	Mild Anaemia	Negative	Negative	Negative	Negative	Negative	Negative	25	18-25	Married	No Formal Education	Islam	Employed	Trading/Marketing	Ghȼ 600 - 1000	Nuclear (Husband/ male partner and wife/ female partner with or without children or relatives)	Self-Contain House	Blocks with iron sheets	2025-05-01	Yes	Yes	No	Very Likely	Very Likely	Very Likely	Very Likely	Very Likely	Very Likely	Very Likely	Very Likely	Extremely Likely	Somewhat Likely	Very Likely	Very Likely	Somewhat Likely	Somewhat Likely	Extremely Likely	Very Likely	Extremely Likely	Very Likely	Very Likely
Atebubu-Amantin Municipal	Multigravida	3	3	First Trimester	No Defect	O+	11.6	No	Non-anaemic	Negative	Positive	Negative	Negative	Negative	Negative	38	31-40	Married	Primary Education	Christianity	Employed	Seamstressing	Ghȼ 600 - 1000	Extended (Husband/ male partner and wife/ female partner, children and relatives)	Self-Contain House	Blocks with iron sheets	2025-05-01	Yes	Yes	No	Very Likely	Extremely Likely	Extremely Likely	Extremely Likely	Extremely Likely	Extremely Likely	Extremely Likely	Very Likely	Extremely Likely	Very Likely	Extremely Likely	Extremely Likely	Very Likely	Extremely Likely	Very Likely	Extremely Likely	Very Likely	Very Likely	Extremely Likely
Atebubu-Amantin Municipal	Secundigravida	1	5	Second Trimester	No Defect	AB+	9.9	Yes	Moderate Anaemia	Negative	Negative	Negative	Negative	Negative	Negative	26	26-30	Married	No Formal Education	Christianity	Employed	Trading/Marketing	Ghȼ 600 - 1000	Nuclear (Husband/ male partner and wife/ female partner with or without children or relatives)	Self-Contain House	Mud with iron sheets	2025-05-01	Yes	Yes	No	Very Likely	Very Likely	Very Likely	Very Likely	Very Likely	Very Likely	Very Likely	Very Likely	Very Likely	Very Likely	Very Likely	Very Likely	Very Likely	Very Likely	Very Likely	Very Likely	Very Likely	Somewhat Likely	Very Likely
Atebubu-Amantin Municipal	Multigravida	4+	8	Third Trimester	No Defect	AB+	8.1	Yes	Moderate Anaemia	Negative	Negative	Negative	Negative	Negative	Negative	34	31-40	Married	Primary Education	Christianity	Employed	Trading/Marketing	Ghȼ 600 - 1000	Extended (Husband/ male partner and wife/ female partner, children and relatives)	Compound House	Mud with iron sheets	2025-10-06	Yes	Yes	No	Very Likely	Very Likely	Very Likely	Very Likely	Very Likely	Very Likely	Very Likely	Very Likely	Very Likely	Very Likely	Very Likely	Very Likely	Very Likely	Very Likely	Very Likely	Very Likely	Very Likely	Very Likely	Very Likely
Atebubu-Amantin Municipal	Primigravida	1	2	First Trimester	No Defect	A+	9.5	Yes	Moderate Anaemia	Negative	Negative	Negative	Negative	Positive	Negative	36	31-40	Not Married	No Formal Education	Islam	Employed	Farming	Ghȼ 100 - 500	Extended (Husband/ male partner and wife/ female partner, children and relatives)	Compound House	Blocks with iron sheets	2025-05-01	Yes	Yes	No	Very Likely	Very Likely	Very Likely	Very Likely	Very Likely	Very Likely	Very Likely	Very Likely	Very Likely	Very Likely	Very Likely	Very Likely	Very Likely	Very Likely	Very Likely	Very Likely	Very Likely	Very Likely	Very Likely
Atebubu-Amantin Municipal	Multigravida	4+	7	Third Trimester	No Defect	AB+	6.8	Yes	Severe Anaemia	Negative	Negative	Negative	Negative	Negative	Negative	24	18-25	Married	Primary Education	Christianity	Employed	Trading/Marketing	Ghȼ 600 - 1000	Extended (Husband/ male partner and wife/ female partner, children and relatives)	Compound House	Blocks with iron sheets	2025-05-01	Yes	Yes	No	Very Likely	Very Likely	Very Likely	Very Likely	Very Likely	Very Likely	Very Likely	Somewhat Likely	Very Likely	Somewhat Likely	Very Likely	Very Likely	Very Likely	Very Likely	Very Likely	Very Likely	Very Likely	Very Likely	Very Likely
Atebubu-Amantin Municipal	Primigravida	0	4	Second Trimester	No Defect	O+	10.4	Yes	Mild Anaemia	Negative	Negative	Negative	Negative	Negative	Negative	40	31-40	Married	No Formal Education	Islam	Employed	Trading/Marketing	Ghȼ 600 - 1000	Extended (Husband/ male partner and wife/ female partner, children and relatives)	Self-Contain House	Blocks with iron sheets	2025-10-06	Yes	Yes	No	Very Likely	Very Likely	Very Likely	Very Likely	Very Likely	Very Likely	Very Likely	Very Likely	Very Likely	Very Likely	Very Likely	Very Likely	Very Likely	Very Likely	Very Likely	Very Likely	Very Likely	Very Likely	Very Likely
Atebubu-Amantin Municipal	Secundigravida	1	3	First Trimester	No Defect	A+	8.5	Yes	Moderate Anaemia	Negative	Negative	Negative	Negative	Negative	Negative	30	26-30	Married	Primary Education	Christianity	Employed	Trading/Marketing	Ghȼ 600 - 1000	Nuclear (Husband/ male partner and wife/ female partner with or without children or relatives)	Compound House	Blocks with iron sheets	2025-10-06	Yes	Yes	No	Very Likely	Very Likely	Very Likely	Very Likely	Very Likely	Very Likely	Very Likely	Very Likely	Very Likely	Very Likely	Very Likely	Very Likely	Very Likely	Very Likely	Very Likely	Very Likely	Very Likely	Very Likely	Somewhat Likely
Atebubu-Amantin Municipal	Secundigravida	2	3	First Trimester	No Defect	A+	10.2	Yes	Mild Anaemia	Negative	Negative	Negative	Negative	Negative	Negative	25	26-30	Married	Primary Education	Christianity	Employed	Trading/Marketing	Ghȼ 600 - 1000	Extended (Husband/ male partner and wife/ female partner, children and relatives)	Self-Contain House	Blocks with iron sheets	2025-05-01	Yes	Yes	No	Very Likely	Very Likely	Very Likely	Very Likely	Very Likely	Very Likely	Very Likely	Very Likely	Very Likely	Very Likely	Somewhat Likely	Very Likely	Very Likely	Very Likely	Very Likely	Very Likely	Very Likely	Very Likely	Very Likely
Atebubu-Amantin Municipal	Multigravida	3	6	Second Trimester	No Defect	AB+	6.2	Yes	Severe Anaemia	Negative	Negative	Negative	Negative	Negative	Negative	30	26-30	Married	No Formal Education	Christianity	Employed	Trading/Marketing	Ghȼ 600 - 1000	Nuclear (Husband/ male partner and wife/ female partner with or without children or relatives)	Self-Contain House	Blocks with iron sheets	2025-10-06	Yes	Yes	No	Very Likely	Very Likely	Very Likely	Somewhat Likely	Very Likely	Very Likely	Very Likely	Very Likely	Very Likely	Very Likely	Very Likely	Very Likely	Very Likely	Very Likely	Very Likely	Very Likely	Very Likely	Very Likely	Very Likely
Atebubu-Amantin Municipal	Multigravida	4+	8	Third Trimester	No Defect	AB+	9.7	Yes	Moderate Anaemia	Negative	Negative	Negative	Negative	Negative	Negative	30	26-30	Married	Primary Education	Christianity	Employed	Trading/Marketing	Ghȼ 600 - 1000	Extended (Husband/ male partner and wife/ female partner, children and relatives)	Self-Contain House	Blocks with iron sheets	2025-05-01	Yes	Yes	No	Very Likely	Very Likely	Very Likely	Very Likely	Very Likely	Very Likely	Very Likely	Very Likely	Very Likely	Very Likely	Very Likely	Very Likely	Very Likely	Very Likely	Very Likely	Very Likely	Very Likely	Very Likely	Very Likely
Atebubu-Amantin Municipal	Primigravida	1	2	First Trimester	No Defect	B+	9.2	Yes	Moderate Anaemia	Negative	Negative	Negative	Negative	Negative	Negative	26	26-30	Married	No Formal Education	Islam	Employed	Trading/Marketing	Ghȼ 600 - 1000	Extended (Husband/ male partner and wife/ female partner, children and relatives)	Compound House	Blocks with iron sheets	2025-10-06	Yes	Yes	No	Very Likely	Very Likely	Very Likely	Very Likely	Very Likely	Very Likely	Very Likely	Very Likely	Very Likely	Very Likely	Very Likely	Very Likely	Very Likely	Very Likely	Very Likely	Very Likely	Very Likely	Very Likely	Very Likely
Atebubu-Amantin Municipal	Secundigravida	0	3	First Trimester	No Defect	AB+	9.6	Yes	Moderate Anaemia	Negative	Negative	Negative	Negative	Negative	Negative	28	26-30	Married	Primary Education	Christianity	Employed	Trading/Marketing	Ghȼ 600 - 1000	Nuclear (Husband/ male partner and wife/ female partner with or without children or relatives)	Compound House	Blocks with iron sheets	2025-10-06	Yes	Yes	No	Very Likely	Very Likely	Very Likely	Very Likely	Very Likely	Very Likely	Very Likely	Very Likely	Very Likely	Very Likely	Very Likely	Very Likely	Very Likely	Very Likely	Somewhat Likely	Very Likely	Very Likely	Very Likely	Very Likely
Atebubu-Amantin Municipal	Primigravida	1	1	Second Trimester	No Defect	AB+	9.1	Yes	Moderate Anaemia	Negative	Negative	Negative	Negative	Positive	Negative	29	26-30	Not Married	Primary Education	Christianity	Employed	Trading/Marketing	Ghȼ 100 - 500	Nuclear (Husband/ male partner and wife/ female partner with or without children or relatives)	Compound House	Blocks with iron sheets	2025-05-01	Yes	Yes	No	Very Likely	Very Likely	Very Likely	Very Likely	Very Likely	Very Likely	Very Likely	Very Likely	Very Likely	Very Likely	Very Likely	Very Likely	Very Likely	Extremely Likely	Very Likely	Very Likely	Very Likely	Somewhat Likely	Very Likely
Atebubu-Amantin Municipal	Multigravida	4+	3	First Trimester	No Defect	O+	10.7	Yes	Mild Anaemia	Negative	Negative	Negative	Negative	Negative	Negative	30	26-30	Married	Primary Education	Christianity	Employed	Trading/Marketing	Ghȼ 600 - 1000	Nuclear (Husband/ male partner and wife/ female partner with or without children or relatives)	Compound House	Blocks with iron sheets	2025-05-01	Yes	Yes	No	Very Likely	Very Likely	Very Likely	Very Likely	Very Likely	Very Likely	Very Likely	Very Likely	Very Likely	Very Likely	Very Likely	Very Likely	Very Likely	Very Likely	Very Likely	Very Likely	Very Likely	Very Likely	Very Likely
Atebubu-Amantin Municipal	Secundigravida	1	2	First Trimester	No Defect	B+	8.4	Yes	Moderate Anaemia	Negative	Negative	Negative	Negative	Negative	Negative	30	26-30	Married	No Formal Education	Islam	Employed	Trading/Marketing	Ghȼ 600 - 1000	Extended (Husband/ male partner and wife/ female partner, children and relatives)	Compound House	Blocks with iron sheets	2025-05-01	Yes	Yes	No	Very Likely	Very Likely	Very Likely	Very Likely	Very Likely	Very Likely	Very Likely	Very Likely	Very Likely	Very Likely	Very Likely	Very Likely	Very Likely	Very Likely	Very Likely	Very Likely	Very Likely	Very Likely	Very Likely
Atebubu-Amantin Municipal	Multigravida	4+	5	Second Trimester	No Defect	AB+	10.5	Yes	Mild Anaemia	Negative	Negative	Negative	Negative	Negative	Negative	26	26-30	Married	No Formal Education	Christianity	Employed	Farming	Ghȼ 600 - 1000	Nuclear (Husband/ male partner and wife/ female partner with or without children or relatives)	Self-Contain House	Blocks with iron sheets	2025-10-06	Yes	Yes	No	Very Likely	Very Likely	Very Likely	Very Likely	Very Likely	Very Likely	Very Likely	Very Likely	Very Likely	Very Likely	Very Likely	Very Likely	Somewhat Likely	Somewhat Likely	Very Likely	Very Likely	Very Likely	Very Likely	Very Likely
Atebubu-Amantin Municipal	Primigravida	0	2	First Trimester	No Defect	A+	9.4	Yes	Moderate Anaemia	Negative	Negative	Negative	Negative	Positive	Negative	28	26-30	Married	No Formal Education	Islam	Employed	Trading/Marketing	Ghȼ 100 - 500	Extended (Husband/ male partner and wife/ female partner, children and relatives)	Compound House	Blocks with iron sheets	2025-10-06	Yes	Yes	Yes	Very Likely	Very Likely	Very Likely	Very Likely	Very Likely	Very Likely	Very Likely	Very Likely	Very Likely	Very Likely	Very Likely	Very Likely	Very Likely	Very Likely	Very Likely	Very Likely	Very Likely	Very Likely	Very Likely
Atebubu-Amantin Municipal	Secundigravida	0	7	Third Trimester	No Defect	AB+	7.7	Yes	Moderate Anaemia	Negative	Negative	Negative	Negative	Negative	Negative	30	26-30	Married	Primary Education	Christianity	Employed	Seamstressing	Ghȼ 100 - 500	Extended (Husband/ male partner and wife/ female partner, children and relatives)	Compound House	Blocks with iron sheets	2025-10-06	Yes	Yes	No	Very Likely	Very Likely	Very Likely	Very Likely	Very Likely	Very Likely	Very Likely	Very Likely	Very Likely	Very Likely	Very Likely	Very Likely	Very Likely	Very Likely	Very Likely	Very Likely	Very Likely	Very Likely	Very Likely
Atebubu-Amantin Municipal	Multigravida	4+	6	Second Trimester	No Defect	AB+	8.7	Yes	Moderate Anaemia	Negative	Negative	Negative	Negative	Negative	Negative	26	26-30	Married	No Formal Education	Christianity	Employed	Trading/Marketing	Ghȼ 600 - 1000	Extended (Husband/ male partner and wife/ female partner, children and relatives)	Compound House	Blocks with iron sheets	2025-10-06	Yes	Yes	No	Very Likely	Very Likely	Very Likely	Very Likely	Very Likely	Very Likely	Very Likely	Very Likely	Very Likely	Very Likely	Very Likely	Very Likely	Very Likely	Very Likely	Very Likely	Very Likely	Very Likely	Very Likely	Very Likely
Atebubu-Amantin Municipal	Primigravida	1	1	First Trimester	No Defect	B+	9.7	Yes	Moderate Anaemia	Negative	Negative	Negative	Negative	Negative	Negative	30	26-30	Married	Primary Education	Christianity	Employed	Trading/Marketing	Ghȼ 600 - 1000	Extended (Husband/ male partner and wife/ female partner, children and relatives)	Compound House	Blocks with iron sheets	2025-05-01	Yes	Yes	No	Very Likely	Very Likely	Very Likely	Very Likely	Very Likely	Very Likely	Very Likely	Very Likely	Very Likely	Very Likely	Very Likely	Very Likely	Very Likely	Very Likely	Very Likely	Very Likely	Very Likely	Very Likely	Very Likely
Atebubu-Amantin Municipal	Secundigravida	1	1	First Trimester	Full Defect	B+	9.1	Yes	Moderate Anaemia	Negative	Negative	Negative	Negative	Negative	Negative	27	26-30	Married	Senior High School	Islam	Employed	Hairdressing	Ghȼ 600 - 1000	Extended (Husband/ male partner and wife/ female partner, children and relatives)	Compound House	Blocks with iron sheets	2025-10-06	Yes	Yes	No	Very Likely	Very Likely	Very Likely	Very Likely	Very Likely	Very Likely	Very Likely	Very Likely	Very Likely	Very Likely	Very Likely	Very Likely	Very Likely	Very Likely	Very Likely	Very Likely	Very Likely	Very Likely	Very Likely
Atebubu-Amantin Municipal	Multigravida	3	4	Second Trimester	No Defect	B+	12.2	No	Non-anaemic	Positive	Negative	Negative	Negative	Negative	Negative	34	31-40	Married	Primary Education	Christianity	Employed	Trading/Marketing	Ghȼ 600 - 1000	Nuclear (Husband/ male partner and wife/ female partner with or without children or relatives)	Compound House	Blocks with iron sheets	2025-05-01	Yes	Yes	No	Very Likely	Extremely Likely	Extremely Likely	Extremely Likely	Extremely Likely	Extremely Likely	Extremely Likely	Extremely Likely	Extremely Likely	Extremely Likely	Extremely Likely	Extremely Likely	Extremely Likely	Extremely Likely	Very Likely	Extremely Likely	Extremely Likely	Very Likely	Extremely Likely
Atebubu-Amantin Municipal	Primigravida	1	2	First Trimester	No Defect	B+	9.8	Yes	Moderate Anaemia	Negative	Negative	Negative	Negative	Negative	Negative	30	26-30	Married	Primary Education	Christianity	Employed	Farming	Ghȼ 600 - 1000	Extended (Husband/ male partner and wife/ female partner, children and relatives)	Compound House	Blocks with iron sheets	2025-05-01	Yes	Yes	No	Very Likely	Very Likely	Very Likely	Very Likely	Very Likely	Very Likely	Very Likely	Very Likely	Very Likely	Very Likely	Very Likely	Very Likely	Very Likely	Very Likely	Very Likely	Very Likely	Very Likely	Very Likely	Very Likely
Atebubu-Amantin Municipal	Multigravida	3	4	Second Trimester	No Defect	A+	10.5	Yes	Mild Anaemia	Negative	Negative	Negative	Negative	Negative	Negative	39	31-40	Married	Primary Education	Christianity	Employed	Trading/Marketing	Ghȼ 600 - 1000	Nuclear (Husband/ male partner and wife/ female partner with or without children or relatives)	Self-Contain House	Blocks with iron sheets	2025-10-06	Yes	Yes	No	Very Likely	Very Likely	Very Likely	Very Likely	Very Likely	Very Likely	Very Likely	Very Likely	Very Likely	Very Likely	Very Likely	Somewhat Likely	Somewhat Likely	Very Likely	Somewhat Likely	Extremely Likely	Extremely Likely	Extremely Likely	Extremely Likely
Atebubu-Amantin Municipal	Secundigravida	1	3	First Trimester	No Defect	B+	9.7	Yes	Moderate Anaemia	Negative	Negative	Negative	Negative	Negative	Negative	27	26-30	Married	Primary Education	Christianity	Employed	Farming	Ghȼ 600 - 1000	Nuclear (Husband/ male partner and wife/ female partner with or without children or relatives)	Compound House	Blocks with iron sheets	2025-10-06	Yes	Yes	No	Very Likely	Very Likely	Very Likely	Very Likely	Very Likely	Very Likely	Very Likely	Very Likely	Very Likely	Very Likely	Very Likely	Very Likely	Very Likely	Very Likely	Very Likely	Very Likely	Very Likely	Very Likely	Very Likely
Atebubu-Amantin Municipal	Primigravida	1	2	Third Trimester	No Defect	B+	8.5	Yes	Moderate Anaemia	Negative	Negative	Negative	Negative	Positive	Negative	30	26-30	Not Married	No Formal Education	Christianity	Employed	Trading/Marketing	Ghȼ 100 - 500	Extended (Husband/ male partner and wife/ female partner, children and relatives)	Compound House	Blocks with iron sheets	2025-05-01	Yes	Yes	No	Very Likely	Very Likely	Very Likely	Very Likely	Very Likely	Very Likely	Very Likely	Very Likely	Very Likely	Very Likely	Very Likely	Very Likely	Very Likely	Very Likely	Very Likely	Very Likely	Very Likely	Very Likely	Very Likely
Atebubu-Amantin Municipal	Secundigravida	1	2	First Trimester	No Defect	B+	9.7	Yes	Moderate Anaemia	Negative	Negative	Negative	Negative	Negative	Negative	26	26-30	Married	Primary Education	Christianity	Employed	Trading/Marketing	Ghȼ 600 - 1000	Extended (Husband/ male partner and wife/ female partner, children and relatives)	Compound House	Blocks with iron sheets	2025-10-06	Yes	Yes	No	Very Likely	Very Likely	Very Likely	Very Likely	Very Likely	Very Likely	Very Likely	Very Likely	Very Likely	Very Likely	Very Likely	Very Likely	Very Likely	Very Likely	Very Likely	Very Likely	Very Likely	Very Likely	Very Likely
Atebubu-Amantin Municipal	Secundigravida	1	2	First Trimester	No Defect	A+	10.4	Yes	Mild Anaemia	Negative	Negative	Negative	Negative	Negative	Negative	30	26-30	Married	No Formal Education	Christianity	Employed	Trading/Marketing	Ghȼ 600 - 1000	Extended (Husband/ male partner and wife/ female partner, children and relatives)	Compound House	Blocks with iron sheets	2025-05-01	Yes	Yes	Yes	Very Likely	Very Likely	Very Likely	Very Likely	Very Likely	Very Likely	Very Likely	Very Likely	Very Likely	Very Likely	Very Likely	Very Likely	Very Likely	Very Likely	Very Likely	Very Likely	Extremely Likely	Very Likely	Very Likely
Atebubu-Amantin Municipal	Secundigravida	1	1	First Trimester	No Defect	B+	9.2	Yes	Moderate Anaemia	Negative	Negative	Negative	Negative	Negative	Negative	29	26-30	Married	Senior High School	Christianity	Employed	Trading/Marketing	Ghȼ 600 - 1000	Extended (Husband/ male partner and wife/ female partner, children and relatives)	Compound House	Blocks with iron sheets	2025-05-01	Yes	Yes	No	Very Likely	Very Likely	Very Likely	Very Likely	Very Likely	Very Likely	Very Likely	Very Likely	Very Likely	Very Likely	Very Likely	Very Likely	Very Likely	Very Likely	Very Likely	Very Likely	Very Likely	Very Likely	Very Likely
Atebubu-Amantin Municipal	Secundigravida	0	2	First Trimester	No Defect	A+	9.9	Yes	Moderate Anaemia	Negative	Negative	Negative	Negative	Negative	Negative	28	26-30	Married	Primary Education	Christianity	Employed	Trading/Marketing	Ghȼ 600 - 1000	Extended (Husband/ male partner and wife/ female partner, children and relatives)	Compound House	Blocks with iron sheets	2025-10-06	Yes	Yes	No	Very Likely	Very Likely	Very Likely	Very Likely	Very Likely	Very Likely	Very Likely	Very Likely	Very Likely	Very Likely	Very Likely	Very Likely	Very Likely	Very Likely	Very Likely	Very Likely	Very Likely	Very Likely	Very Likely
Atebubu-Amantin Municipal	Secundigravida	1	5	Second Trimester	No Defect	AB+	8.2	Yes	Moderate Anaemia	Negative	Negative	Negative	Negative	Negative	Negative	30	26-30	Married	Primary Education	Christianity	Employed	Trading/Marketing	Ghȼ 600 - 1000	Extended (Husband/ male partner and wife/ female partner, children and relatives)	Compound House	Blocks with iron sheets	2025-10-06	Yes	Yes	No	Very Likely	Very Likely	Very Likely	Very Likely	Very Likely	Very Likely	Very Likely	Very Likely	Very Likely	Very Likely	Very Likely	Very Likely	Very Likely	Somewhat Likely	Very Likely	Very Likely	Very Likely	Very Likely	Very Likely
Atebubu-Amantin Municipal	Multigravida	4+	8	Third Trimester	No Defect	O+	10.1	Yes	Mild Anaemia	Negative	Negative	Negative	Negative	Negative	Negative	30	26-30	Married	No Formal Education	Christianity	Employed	Trading/Marketing	Ghȼ 600 - 1000	Extended (Husband/ male partner and wife/ female partner, children and relatives)	Self-Contain House	Blocks with iron sheets	2025-10-06	Yes	Yes	No	Very Likely	Very Likely	Very Likely	Very Likely	Very Likely	Very Likely	Very Likely	Very Likely	Very Likely	Very Likely	Very Likely	Very Likely	Very Likely	Very Likely	Very Likely	Very Likely	Somewhat Likely	Somewhat Likely	Very Likely
Atebubu-Amantin Municipal	Multigravida	3	2	First Trimester	No Defect	AB+	8.4	Yes	Moderate Anaemia	Negative	Negative	Negative	Negative	Negative	Negative	36	31-40	Married	Primary Education	Christianity	Employed	Trading/Marketing	Ghȼ 600 - 1000	Extended (Husband/ male partner and wife/ female partner, children and relatives)	Self-Contain House	Blocks with iron sheets	2025-10-06	Yes	Yes	No	Very Likely	Somewhat Likely	Very Likely	Very Likely	Very Likely	Very Likely	Very Likely	Very Likely	Very Likely	Very Likely	Very Likely	Very Likely	Very Likely	Very Likely	Very Likely	Very Likely	Very Likely	Very Likely	Very Likely
Atebubu-Amantin Municipal	Primigravida	0	1	Third Trimester	No Defect	B+	6.7	Yes	Severe Anaemia	Negative	Negative	Negative	Negative	Positive	Negative	28	26-30	Not Married	Primary Education	Christianity	Employed	Farming	Ghȼ 100 - 500	Extended (Husband/ male partner and wife/ female partner, children and relatives)	Compound House	Blocks with iron sheets	2025-05-01	Yes	Yes	No	Very Likely	Somewhat Likely	Very Likely	Very Likely	Very Likely	Very Likely	Very Likely	Very Likely	Very Likely	Very Likely	Very Likely	Very Likely	Very Likely	Very Likely	Very Likely	Somewhat Likely	Very Likely	Very Likely	Very Likely
Atebubu-Amantin Municipal	Secundigravida	0	1	Second Trimester	Partial Defect	O+	7.9	Yes	Moderate Anaemia	Negative	Negative	Negative	Positive	Negative	Negative	30	26-30	Not Married	No Formal Education	Christianity	Employed	Trading/Marketing	Ghȼ 100 - 500	Nuclear (Husband/ male partner and wife/ female partner with or without children or relatives)	Compound House	Blocks with iron sheets	2025-10-06	Yes	Yes	No	Very Likely	Very Likely	Very Likely	Very Likely	Very Likely	Very Likely	Very Likely	Very Likely	Very Likely	Very Likely	Very Likely	Very Likely	Very Likely	Very Likely	Very Likely	Extremely Likely	Very Likely	Extremely Likely	Somewhat Likely
Atebubu-Amantin Municipal	Secundigravida	1	2	First Trimester	No Defect	B+	9.3	Yes	Moderate Anaemia	Negative	Negative	Negative	Negative	Negative	Negative	27	26-30	Married	No Formal Education	Christianity	Employed	Farming	Ghȼ 600 - 1000	Extended (Husband/ male partner and wife/ female partner, children and relatives)	Compound House	Blocks with iron sheets	2025-10-06	Yes	Yes	No	Very Likely	Very Likely	Very Likely	Very Likely	Very Likely	Very Likely	Very Likely	Very Likely	Very Likely	Very Likely	Very Likely	Very Likely	Very Likely	Very Likely	Very Likely	Very Likely	Very Likely	Very Likely	Very Likely
Atebubu-Amantin Municipal	Primigravida	0	2	Second Trimester	No Defect	A+	10.4	Yes	Mild Anaemia	Negative	Negative	Negative	Negative	Negative	Negative	26	26-30	Married	Primary Education	Christianity	Employed	Trading/Marketing	Ghȼ 600 - 1000	Extended (Husband/ male partner and wife/ female partner, children and relatives)	Compound House	Blocks with iron sheets	2025-05-01	Yes	Yes	No	Very Likely	Very Likely	Very Likely	Very Likely	Very Likely	Very Likely	Very Likely	Very Likely	Very Likely	Very Likely	Very Likely	Very Likely	Very Likely	Very Likely	Very Likely	Very Likely	Very Likely	Very Likely	Very Likely
Atebubu-Amantin Municipal	Secundigravida	0	2	First Trimester	No Defect	A+	8.4	Yes	Mild Anaemia	Negative	Negative	Negative	Negative	Negative	Negative	27	26-30	Married	Senior High School	Christianity	Employed	Seamstressing	Ghȼ 600 - 1000	Extended (Husband/ male partner and wife/ female partner, children and relatives)	Compound House	Blocks with iron sheets	2025-05-01	Yes	Yes	No	Very Likely	Very Likely	Very Likely	Very Likely	Very Likely	Very Likely	Very Likely	Very Likely	Very Likely	Very Likely	Very Likely	Very Likely	Very Likely	Very Likely	Very Likely	Very Likely	Very Likely	Very Likely	Very Likely
Atebubu-Amantin Municipal	Secundigravida	1	2	First Trimester	No Defect	B+	10.6	Yes	Mild Anaemia	Negative	Negative	Negative	Negative	Negative	Negative	30	26-30	Married	Primary Education	Christianity	Employed	Trading/Marketing	Ghȼ 600 - 1000	Extended (Husband/ male partner and wife/ female partner, children and relatives)	Compound House	Blocks with iron sheets	2025-05-01	Yes	Yes	No	Very Likely	Very Likely	Very Likely	Very Likely	Very Likely	Very Likely	Very Likely	Very Likely	Very Likely	Very Likely	Very Likely	Very Likely	Very Likely	Very Likely	Very Likely	Very Likely	Very Likely	Very Likely	Very Likely
Atebubu-Amantin Municipal	Secundigravida	1	3	First Trimester	No Defect	B+	9.5	Yes	Moderate Anaemia	Negative	Negative	Negative	Negative	Negative	Negative	28	26-30	Married	Primary Education	Christianity	Employed	Trading/Marketing	Ghȼ 600 - 1000	Extended (Husband/ male partner and wife/ female partner, children and relatives)	Compound House	Blocks with iron sheets	2025-05-01	Yes	Yes	No	Very Likely	Very Likely	Very Likely	Very Likely	Very Likely	Very Likely	Very Likely	Very Likely	Very Likely	Very Likely	Very Likely	Very Likely	Very Likely	Very Likely	Very Likely	Very Likely	Very Likely	Very Likely	Very Likely
Atebubu-Amantin Municipal	Secundigravida	1	2	Second Trimester	No Defect	B+	9.8	Yes	Moderate Anaemia	Negative	Negative	Negative	Negative	Negative	Negative	30	26-30	Married	Primary Education	Christianity	Employed	Trading/Marketing	Ghȼ 600 - 1000	Extended (Husband/ male partner and wife/ female partner, children and relatives)	Compound House	Blocks with iron sheets	2025-10-06	Yes	Yes	No	Very Likely	Very Likely	Very Likely	Very Likely	Very Likely	Very Likely	Very Likely	Very Likely	Very Likely	Very Likely	Very Likely	Very Likely	Very Likely	Very Likely	Very Likely	Very Likely	Very Likely	Very Likely	Very Likely
Atebubu-Amantin Municipal	Secundigravida	1	3	First Trimester	No Defect	A+	10.5	Yes	Mild Anaemia	Negative	Negative	Negative	Negative	Negative	Negative	28	26-30	Married	Primary Education	Christianity	Employed	Trading/Marketing	Ghȼ 600 - 1000	Extended (Husband/ male partner and wife/ female partner, children and relatives)	Compound House	Blocks with iron sheets	2025-05-01	Yes	Yes	Yes	Very Likely	Very Likely	Very Likely	Very Likely	Very Likely	Very Likely	Very Likely	Very Likely	Very Likely	Very Likely	Very Likely	Very Likely	Very Likely	Very Likely	Very Likely	Very Likely	Very Likely	Very Likely	Very Likely
Atebubu-Amantin Municipal	Primigravida	0	2	First Trimester	No Defect	A+	9.6	Yes	Moderate Anaemia	Negative	Negative	Negative	Negative	Negative	Negative	24	18-25	Married	No Formal Education	Christianity	Employed	Trading/Marketing	Ghȼ 600 - 1000	Extended (Husband/ male partner and wife/ female partner, children and relatives)	Compound House	Blocks with iron sheets	2025-10-06	Yes	Yes	No	Very Likely	Very Likely	Very Likely	Somewhat Likely	Somewhat Likely	Very Likely	Very Likely	Very Likely	Somewhat Likely	Very Likely	Very Likely	Very Likely	Very Likely	Not Very Likely	Very Likely	Very Likely	Somewhat Likely	Very Likely	Very Likely
Atebubu-Amantin Municipal	Primigravida	1	1	Third Trimester	No Defect	AB+	11.5	No	Non-anaemic	Negative	Negative	Negative	Negative	Positive	Negative	26	26-30	Not Married	Primary Education	Christianity	Employed	Trading/Marketing	Ghȼ 100 - 500	Extended (Husband/ male partner and wife/ female partner, children and relatives)	Compound House	Blocks with iron sheets	2025-05-01	Yes	Yes	No	Very Likely	Very Likely	Very Likely	Very Likely	Very Likely	Very Likely	Very Likely	Somewhat Likely	Very Likely	Very Likely	Very Likely	Very Likely	Very Likely	Very Likely	Very Likely	Very Likely	Very Likely	Very Likely	Very Likely
Atebubu-Amantin Municipal	Primigravida	0	2	First Trimester	No Defect	A+	7.9	Yes	Moderate Anaemia	Negative	Negative	Negative	Negative	Negative	Negative	30	26-30	Married	Senior High School	Christianity	Employed	Trading/Marketing	Ghȼ 600 - 1000	Extended (Husband/ male partner and wife/ female partner, children and relatives)	Compound House	Blocks with iron sheets	2025-05-01	Yes	Yes	Yes	Very Likely	Very Likely	Very Likely	Very Likely	Very Likely	Very Likely	Very Likely	Very Likely	Very Likely	Very Likely	Very Likely	Very Likely	Very Likely	Very Likely	Very Likely	Very Likely	Very Likely	Very Likely	Very Likely
Atebubu-Amantin Municipal	Secundigravida	1	2	Second Trimester	No Defect	B+	9.9	Yes	Moderate Anaemia	Negative	Negative	Negative	Negative	Negative	Negative	30	26-30	Married	No Formal Education	Christianity	Employed	Trading/Marketing	Ghȼ 600 - 1000	Nuclear (Husband/ male partner and wife/ female partner with or without children or relatives)	Compound House	Blocks with iron sheets	2025-10-06	Yes	Yes	No	Very Likely	Very Likely	Very Likely	Very Likely	Very Likely	Very Likely	Very Likely	Very Likely	Very Likely	Very Likely	Very Likely	Very Likely	Very Likely	Very Likely	Very Likely	Very Likely	Very Likely	Very Likely	Very Likely
Atebubu-Amantin Municipal	Secundigravida	1	2	Second Trimester	No Defect	B+	9.5	Yes	Moderate Anaemia	Negative	Negative	Negative	Negative	Negative	Negative	30	26-30	Married	Primary Education	Christianity	Employed	Trading/Marketing	Ghȼ 600 - 1000	Extended (Husband/ male partner and wife/ female partner, children and relatives)	Compound House	Blocks with iron sheets	2025-05-01	Yes	Yes	No	Very Likely	Very Likely	Very Likely	Very Likely	Very Likely	Very Likely	Very Likely	Very Likely	Very Likely	Very Likely	Very Likely	Very Likely	Very Likely	Very Likely	Very Likely	Very Likely	Very Likely	Very Likely	Very Likely
Atebubu-Amantin Municipal	Primigravida	0	2	First Trimester	No Defect	A+	9.1	Yes	Moderate Anaemia	Negative	Negative	Negative	Negative	Negative	Negative	30	26-30	Married	Primary Education	Christianity	Employed	Hairdressing	Ghȼ 600 - 1000	Extended (Husband/ male partner and wife/ female partner, children and relatives)	Compound House	Blocks with iron sheets	2025-10-06	Yes	Yes	Yes	Very Likely	Very Likely	Very Likely	Very Likely	Very Likely	Very Likely	Very Likely	Very Likely	Very Likely	Very Likely	Very Likely	Very Likely	Very Likely	Very Likely	Very Likely	Very Likely	Very Likely	Very Likely	Very Likely
Atebubu-Amantin Municipal	Multigravida	3	2	First Trimester	No Defect	O+	10.4	Yes	Mild Anaemia	Negative	Negative	Negative	Negative	Negative	Negative	38	31-40	Married	Senior High School	Christianity	Employed	Trading/Marketing	Ghȼ 600 - 1000	Extended (Husband/ male partner and wife/ female partner, children and relatives)	Compound House	Blocks with iron sheets	2025-05-01	Yes	Yes	Yes	Very Likely	Very Likely	Very Likely	Very Likely	Very Likely	Very Likely	Very Likely	Very Likely	Very Likely	Very Likely	Very Likely	Very Likely	Very Likely	Very Likely	Very Likely	Very Likely	Very Likely	Very Likely	Very Likely
Atebubu-Amantin Municipal	Secundigravida	1	2	First Trimester	No Defect	B+	9.5	Yes	Moderate Anaemia	Negative	Negative	Negative	Negative	Negative	Negative	30	26-30	Married	Primary Education	Christianity	Employed	Farming	Ghȼ 600 - 1000	Nuclear (Husband/ male partner and wife/ female partner with or without children or relatives)	Compound House	Blocks with iron sheets	2025-05-01	Yes	Yes	No	Very Likely	Very Likely	Very Likely	Very Likely	Very Likely	Very Likely	Very Likely	Very Likely	Very Likely	Very Likely	Very Likely	Very Likely	Very Likely	Very Likely	Very Likely	Very Likely	Very Likely	Very Likely	Very Likely
Atebubu-Amantin Municipal	Primigravida	0	1	First Trimester	No Defect	A+	9.6	Yes	Moderate Anaemia	Negative	Negative	Negative	Negative	Negative	Negative	25	18-25	Married	Primary Education	Christianity	Employed	Trading/Marketing	Ghȼ 600 - 1000	Nuclear (Husband/ male partner and wife/ female partner with or without children or relatives)	Compound House	Blocks with iron sheets	2025-10-06	Yes	Yes	No	Very Likely	Very Likely	Very Likely	Very Likely	Very Likely	Very Likely	Very Likely	Very Likely	Very Likely	Somewhat Likely	Very Likely	Somewhat Likely	Very Likely	Very Likely	Very Likely	Very Likely	Very Likely	Somewhat Likely	Very Likely
Atebubu-Amantin Municipal	Secundigravida	1	2	First Trimester	No Defect	B+	7.4	Yes	Moderate Anaemia	Negative	Negative	Negative	Negative	Negative	Negative	30	26-30	Married	No Formal Education	Christianity	Employed	Seamstressing	Ghȼ 600 - 1000	Extended (Husband/ male partner and wife/ female partner, children and relatives)	Compound House	Blocks with iron sheets	2025-05-01	Yes	Yes	No	Very Likely	Very Likely	Very Likely	Very Likely	Very Likely	Very Likely	Very Likely	Very Likely	Very Likely	Very Likely	Very Likely	Very Likely	Very Likely	Very Likely	Very Likely	Very Likely	Very Likely	Very Likely	Very Likely
Atebubu-Amantin Municipal	Primigravida	0	4	Second Trimester	No Defect	A+	9.5	Yes	Moderate Anaemia	Negative	Negative	Negative	Negative	Negative	Negative	29	26-30	Married	Primary Education	Christianity	Employed	Trading/Marketing	Ghȼ 600 - 1000	Extended (Husband/ male partner and wife/ female partner, children and relatives)	Compound House	Blocks with iron sheets	2025-05-01	Yes	Yes	Yes	Very Likely	Very Likely	Very Likely	Very Likely	Very Likely	Very Likely	Very Likely	Very Likely	Very Likely	Very Likely	Very Likely	Very Likely	Very Likely	Very Likely	Very Likely	Very Likely	Very Likely	Very Likely	Very Likely
Atebubu-Amantin Municipal	Secundigravida	1	2	First Trimester	No Defect	O+	8.6	Yes	Moderate Anaemia	Negative	Negative	Negative	Negative	Negative	Negative	30	26-30	Married	Primary Education	Christianity	Employed	Hairdressing	Ghȼ 600 - 1000	Extended (Husband/ male partner and wife/ female partner, children and relatives)	Compound House	Blocks with iron sheets	2025-10-06	Yes	Yes	No	Very Likely	Very Likely	Very Likely	Very Likely	Very Likely	Very Likely	Very Likely	Very Likely	Very Likely	Very Likely	Very Likely	Somewhat Likely	Very Likely	Very Likely	Extremely Likely	Very Likely	Extremely Likely	Very Likely	Very Likely
Atebubu-Amantin Municipal	Primigravida	0	2	First Trimester	No Defect	A+	10.2	Yes	Mild Anaemia	Negative	Negative	Negative	Negative	Negative	Negative	27	26-30	Married	Senior High School	Christianity	Employed	Farming	Ghȼ 600 - 1000	Extended (Husband/ male partner and wife/ female partner, children and relatives)	Compound House	Blocks with iron sheets	2025-05-01	Yes	Yes	No	Very Likely	Very Likely	Very Likely	Very Likely	Very Likely	Very Likely	Very Likely	Very Likely	Very Likely	Very Likely	Very Likely	Very Likely	Very Likely	Very Likely	Very Likely	Very Likely	Very Likely	Very Likely	Very Likely
Atebubu-Amantin Municipal	Primigravida	0	1	First Trimester	No Defect	O+	7.6	Yes	Moderate Anaemia	Negative	Negative	Negative	Negative	Negative	Negative	26	26-30	Married	Primary Education	Christianity	Employed	Trading/Marketing	Ghȼ 600 - 1000	Extended (Husband/ male partner and wife/ female partner, children and relatives)	Compound House	Blocks with iron sheets	2025-10-06	Yes	Yes	No	Very Likely	Very Likely	Very Likely	Very Likely	Very Likely	Very Likely	Very Likely	Very Likely	Very Likely	Very Likely	Very Likely	Very Likely	Very Likely	Somewhat Likely	Somewhat Likely	Very Likely	Very Likely	Extremely Likely	Very Likely
Atebubu-Amantin Municipal	Secundigravida	1	3	First Trimester	No Defect	A+	9.3	Yes	Moderate Anaemia	Negative	Negative	Negative	Negative	Negative	Negative	30	26-30	Married	Primary Education	Christianity	Employed	Trading/Marketing	Ghȼ 600 - 1000	Nuclear (Husband/ male partner and wife/ female partner with or without children or relatives)	Compound House	Blocks with iron sheets	2025-05-01	Yes	Yes	No	Very Likely	Very Likely	Very Likely	Very Likely	Very Likely	Very Likely	Very Likely	Very Likely	Very Likely	Very Likely	Very Likely	Very Likely	Very Likely	Very Likely	Very Likely	Very Likely	Very Likely	Very Likely	Very Likely
Atebubu-Amantin Municipal	Secundigravida	1	1	First Trimester	No Defect	AB+	8.9	Yes	Moderate Anaemia	Negative	Negative	Negative	Negative	Negative	Negative	30	26-30	Married	Primary Education	Islam	Employed	Trading/Marketing	Ghȼ 600 - 1000	Extended (Husband/ male partner and wife/ female partner, children and relatives)	Compound House	Blocks with iron sheets	2025-10-06	Yes	Yes	No	Very Likely	Very Likely	Very Likely	Somewhat Likely	Very Likely	Very Likely	Very Likely	Very Likely	Very Likely	Very Likely	Very Likely	Somewhat Likely	Very Likely	Very Likely	Very Likely	Very Likely	Very Likely	Very Likely	Very Likely
Atebubu-Amantin Municipal	Primigravida	0	2	Second Trimester	No Defect	A+	10.6	Yes	Mild Anaemia	Negative	Negative	Negative	Negative	Negative	Negative	30	26-30	Married	No Formal Education	Christianity	Employed	Trading/Marketing	Ghȼ 600 - 1000	Nuclear (Husband/ male partner and wife/ female partner with or without children or relatives)	Compound House	Blocks with iron sheets	2025-05-01	Yes	Yes	Yes	Very Likely	Very Likely	Very Likely	Very Likely	Very Likely	Very Likely	Very Likely	Very Likely	Very Likely	Very Likely	Very Likely	Very Likely	Very Likely	Very Likely	Very Likely	Very Likely	Very Likely	Very Likely	Very Likely
Atebubu-Amantin Municipal	Secundigravida	1	2	First Trimester	No Defect	AB+	8.7	Yes	Moderate Anaemia	Negative	Negative	Negative	Negative	Negative	Negative	30	26-30	Married	Primary Education	Christianity	Employed	Trading/Marketing	Ghȼ 600 - 1000	Nuclear (Husband/ male partner and wife/ female partner with or without children or relatives)	Compound House	Blocks with iron sheets	2025-10-06	Yes	Yes	No	Very Likely	Very Likely	Very Likely	Very Likely	Somewhat Likely	Very Likely	Somewhat Likely	Somewhat Likely	Somewhat Likely	Very Likely	Very Likely	Very Likely	Very Likely	Very Likely	Very Likely	Very Likely	Very Likely	Very Likely	Somewhat Likely
Atebubu-Amantin Municipal	Secundigravida	1	7	Third Trimester	No Defect	A+	7.6	Yes	Moderate Anaemia	Negative	Negative	Negative	Negative	Negative	Negative	30	26-30	Married	Senior High School	Christianity	Employed	Trading/Marketing	Ghȼ 600 - 1000	Extended (Husband/ male partner and wife/ female partner, children and relatives)	Compound House	Blocks with iron sheets	2025-05-01	Yes	Yes	No	Very Likely	Very Likely	Very Likely	Very Likely	Very Likely	Very Likely	Very Likely	Very Likely	Very Likely	Very Likely	Very Likely	Very Likely	Very Likely	Very Likely	Very Likely	Very Likely	Very Likely	Very Likely	Very Likely
Atebubu-Amantin Municipal	Primigravida	0	4	Third Trimester	No Defect	A+	10.4	Yes	Mild Anaemia	Negative	Negative	Negative	Negative	Positive	Negative	28	26-30	Not Married	Primary Education	Christianity	Employed	Trading/Marketing	Ghȼ 600 - 1000	Extended (Husband/ male partner and wife/ female partner, children and relatives)	Compound House	Blocks with iron sheets	2025-10-06	Yes	Yes	No	Very Likely	Very Likely	Very Likely	Very Likely	Very Likely	Very Likely	Very Likely	Very Likely	Very Likely	Very Likely	Very Likely	Very Likely	Very Likely	Very Likely	Very Likely	Very Likely	Very Likely	Very Likely	Very Likely
Atebubu-Amantin Municipal	Primigravida	0	4	Second Trimester	No Defect	A+	12.3	No	Non-anaemic	Negative	Negative	Negative	Negative	Negative	Negative	40	31-40	Married	No Formal Education	Christianity	Employed	Trading/Marketing	Ghȼ 600 - 1000	Extended (Husband/ male partner and wife/ female partner, children and relatives)	Compound House	Blocks with iron sheets	2025-05-01	Yes	Yes	Yes	Very Likely	Very Likely	Very Likely	Very Likely	Very Likely	Very Likely	Very Likely	Very Likely	Very Likely	Very Likely	Very Likely	Very Likely	Somewhat Likely	Somewhat Likely	Somewhat Likely	Very Likely	Somewhat Likely	Somewhat Likely	Somewhat Likely
Atebubu-Amantin Municipal	Secundigravida	1	2	First Trimester	No Defect	AB+	9.9	Yes	Moderate Anaemia	Negative	Negative	Negative	Negative	Negative	Negative	26	26-30	Married	Primary Education	Christianity	Employed	Farming	Ghȼ 600 - 1000	Extended (Husband/ male partner and wife/ female partner, children and relatives)	Compound House	Blocks with iron sheets	2025-10-06	Yes	Yes	No	Very Likely	Very Likely	Very Likely	Very Likely	Very Likely	Very Likely	Very Likely	Very Likely	Very Likely	Very Likely	Very Likely	Somewhat Likely	Very Likely	Very Likely	Very Likely	Very Likely	Very Likely	Very Likely	Very Likely
Atebubu-Amantin Municipal	Primigravida	0	7	Third Trimester	No Defect	A+	10.2	Yes	Mild Anaemia	Negative	Negative	Negative	Negative	Negative	Negative	34	31-40	Married	Primary Education	Christianity	Employed	Hairdressing	Ghȼ 600 - 1000	Extended (Husband/ male partner and wife/ female partner, children and relatives)	Compound House	Blocks with iron sheets	2025-10-06	Yes	Yes	Yes	Somewhat Likely	Very Likely	Very Likely	Very Likely	Very Likely	Very Likely	Very Likely	Somewhat Likely	Somewhat Likely	Somewhat Likely	Very Likely	Very Likely	Very Likely	Somewhat Likely	Very Likely	Very Likely	Extremely Likely	Very Likely	Very Likely
Atebubu-Amantin Municipal	Secundigravida	1	4	First Trimester	No Defect	O+	8.4	Yes	Moderate Anaemia	Negative	Negative	Negative	Negative	Negative	Negative	30	26-30	Cohabitation	Primary Education	Christianity	Employed	Trading/Marketing	Ghȼ 600 - 1000	Extended (Husband/ male partner and wife/ female partner, children and relatives)	Compound House	Blocks with iron sheets	2025-05-01	Yes	Yes	No	Very Likely	Very Likely	Very Likely	Very Likely	Very Likely	Very Likely	Very Likely	Very Likely	Very Likely	Very Likely	Very Likely	Very Likely	Very Likely	Very Likely	Very Likely	Very Likely	Very Likely	Very Likely	Very Likely
Atebubu-Amantin Municipal	Secundigravida	1	2	First Trimester	No Defect	AB+	9.8	Yes	Moderate Anaemia	Negative	Negative	Negative	Negative	Negative	Negative	30	26-30	Married	Primary Education	Christianity	Employed	Farming	Ghȼ 100 - 500	Nuclear (Husband/ male partner and wife/ female partner with or without children or relatives)	Compound House	Blocks with iron sheets	2025-10-06	Yes	Yes	No	Very Likely	Very Likely	Very Likely	Very Likely	Very Likely	Very Likely	Very Likely	Very Likely	Very Likely	Very Likely	Very Likely	Very Likely	Very Likely	Very Likely	Very Likely	Very Likely	Very Likely	Very Likely	Very Likely
Atebubu-Amantin Municipal	Primigravida	0	2	First Trimester	No Defect	B+	13.2	No	Non-anaemic	Negative	Negative	Negative	Negative	Negative	Negative	27	26-30	Married	Primary Education	Christianity	Employed	Domestic Activities	Ghȼ 100 - 500	Extended (Husband/ male partner and wife/ female partner, children and relatives)	Compound House	Blocks with iron sheets	2025-05-01	Yes	Yes	No	Very Likely	Very Likely	Very Likely	Somewhat Likely	Extremely Likely	Extremely Likely	Somewhat Likely	Very Likely	Very Likely	Very Likely	Very Likely	Extremely Likely	Somewhat Likely	Very Likely	Very Likely	Very Likely	Somewhat Likely	Very Likely	Very Likely
Atebubu-Amantin Municipal	Primigravida	1	8	Third Trimester	No Defect	AB+	7.4	Yes	Moderate Anaemia	Negative	Negative	Negative	Negative	Positive	Negative	23	18-25	Not Married	Primary Education	Christianity	Employed	Farming	Ghȼ 100 - 500	Extended (Husband/ male partner and wife/ female partner, children and relatives)	Compound House	Blocks with iron sheets	2025-10-06	Yes	Yes	Yes	Very Likely	Very Likely	Very Likely	Extremely Likely	Somewhat Likely	Very Likely	Somewhat Likely	Very Likely	Very Likely	Very Likely	Extremely Likely	Extremely Likely	Somewhat Likely	Very Likely	Very Likely	Very Likely	Very Likely	Very Likely	Very Likely
Atebubu-Amantin Municipal	Primigravida	0	4	Second Trimester	No Defect	AB+	12.5	No	Non-anaemic	Negative	Negative	Negative	Negative	Negative	Negative	26	26-30	Married	Primary Education	Christianity	Employed	Hairdressing	Ghȼ 600 - 1000	Extended (Husband/ male partner and wife/ female partner, children and relatives)	Compound House	Blocks with iron sheets	2025-10-06	Yes	Yes	Yes	Very Likely	Very Likely	Very Likely	Very Likely	Very Likely	Very Likely	Very Likely	Very Likely	Very Likely	Very Likely	Very Likely	Very Likely	Extremely Likely	Very Likely	Very Likely	Very Likely	Very Likely	Very Likely	Very Likely
Atebubu-Amantin Municipal	Secundigravida	1	2	First Trimester	No Defect	B+	8.6	Yes	Moderate Anaemia	Negative	Negative	Negative	Negative	Negative	Negative	28	26-30	Married	Tertiary	Christianity	Employed	Professional Employment	Ghȼ 2100 - 3000	Extended (Husband/ male partner and wife/ female partner, children and relatives)	Compound House	Blocks with iron sheets	2025-05-01	Yes	Yes	No	Very Likely	Very Likely	Very Likely	Very Likely	Very Likely	Very Likely	Very Likely	Very Likely	Very Likely	Very Likely	Very Likely	Extremely Likely	Extremely Likely	Very Likely	Very Likely	Extremely Likely	Very Likely	Very Likely	Very Likely
Atebubu-Amantin Municipal	Secundigravida	1	2	First Trimester	No Defect	O+	9.4	Yes	Moderate Anaemia	Negative	Negative	Negative	Negative	Negative	Negative	27	26-30	Married	Primary Education	Christianity	Employed	Farming	Ghȼ 100 - 500	Nuclear (Husband/ male partner and wife/ female partner with or without children or relatives)	Compound House	Blocks with iron sheets	2025-05-01	Yes	Yes	No	Very Likely	Very Likely	Very Likely	Very Likely	Very Likely	Very Likely	Very Likely	Very Likely	Very Likely	Very Likely	Very Likely	Very Likely	Very Likely	Very Likely	Very Likely	Very Likely	Very Likely	Very Likely	Very Likely
Atebubu-Amantin Municipal	Primigravida	0	2	First Trimester	No Defect	A+	10.3	Yes	Mild Anaemia	Negative	Negative	Negative	Negative	Negative	Negative	30	26-30	Married	Senior High School	Christianity	Employed	Trading/Marketing	Ghȼ 600 - 1000	Extended (Husband/ male partner and wife/ female partner, children and relatives)	Compound House	Blocks with iron sheets	2025-10-06	Yes	Yes	No	Very Likely	Very Likely	Very Likely	Very Likely	Very Likely	Very Likely	Very Likely	Very Likely	Very Likely	Very Likely	Very Likely	Very Likely	Very Likely	Very Likely	Very Likely	Very Likely	Very Likely	Very Likely	Very Likely
Atebubu-Amantin Municipal	Secundigravida	1	2	First Trimester	No Defect	O+	9.5	Yes	Moderate Anaemia	Negative	Negative	Negative	Negative	Negative	Negative	30	26-30	Married	Primary Education	Christianity	Employed	Seamstressing	Ghȼ 100 - 500	Extended (Husband/ male partner and wife/ female partner, children and relatives)	Compound House	Blocks with iron sheets	2025-05-01	Yes	Yes	No	Very Likely	Very Likely	Very Likely	Very Likely	Very Likely	Very Likely	Very Likely	Very Likely	Very Likely	Very Likely	Very Likely	Very Likely	Very Likely	Very Likely	Very Likely	Very Likely	Very Likely	Very Likely	Very Likely
Atebubu-Amantin Municipal	Primigravida	0	2	First Trimester	No Defect	A+	12.6	No	Non-anaemic	Negative	Negative	Negative	Negative	Negative	Negative	29	26-30	Married	No Formal Education	Christianity	Employed	Trading/Marketing	Ghȼ 1100 - 2000	Nuclear (Husband/ male partner and wife/ female partner with or without children or relatives)	Compound House	Blocks with iron sheets	2025-10-06	Yes	Yes	Yes	Very Likely	Very Likely	Very Likely	Very Likely	Very Likely	Very Likely	Very Likely	Very Likely	Very Likely	Very Likely	Very Likely	Very Likely	Very Likely	Very Likely	Very Likely	Very Likely	Very Likely	Very Likely	Very Likely
Atebubu-Amantin Municipal	Primigravida	0	2	First Trimester	No Defect	B+	9.3	Yes	Moderate Anaemia	Negative	Negative	Negative	Negative	Negative	Negative	30	26-30	Married	Primary Education	Christianity	Employed	Hairdressing	Ghȼ 600 - 1000	Nuclear (Husband/ male partner and wife/ female partner with or without children or relatives)	Compound House	Blocks with iron sheets	2025-10-06	Yes	Yes	No	Very Likely	Very Likely	Very Likely	Very Likely	Very Likely	Very Likely	Very Likely	Very Likely	Very Likely	Very Likely	Very Likely	Very Likely	Very Likely	Very Likely	Very Likely	Very Likely	Very Likely	Very Likely	Very Likely
Atebubu-Amantin Municipal	Secundigravida	1	3	First Trimester	No Defect	AB+	10.6	Yes	Mild Anaemia	Negative	Negative	Negative	Negative	Negative	Negative	27	26-30	Married	Primary Education	Christianity	Employed	Trading/Marketing	Ghȼ 100 - 500	Nuclear (Husband/ male partner and wife/ female partner with or without children or relatives)	Compound House	Blocks with iron sheets	2025-05-01	Yes	Yes	No	Very Likely	Very Likely	Very Likely	Very Likely	Very Likely	Very Likely	Very Likely	Very Likely	Very Likely	Very Likely	Very Likely	Very Likely	Very Likely	Very Likely	Very Likely	Very Likely	Very Likely	Very Likely	Very Likely
Atebubu-Amantin Municipal	Primigravida	0	2	First Trimester	No Defect	A+	8.8	Yes	Moderate Anaemia	Negative	Negative	Negative	Negative	Negative	Negative	28	26-30	Married	Primary Education	Christianity	Employed	Farming	Ghȼ 600 - 1000	Extended (Husband/ male partner and wife/ female partner, children and relatives)	Self-Contain House	Blocks with iron sheets	2025-10-06	Yes	Yes	No	Very Likely	Very Likely	Very Likely	Very Likely	Very Likely	Very Likely	Very Likely	Very Likely	Very Likely	Very Likely	Very Likely	Very Likely	Very Likely	Very Likely	Very Likely	Very Likely	Very Likely	Very Likely	Very Likely
Atebubu-Amantin Municipal	Primigravida	0	2	First Trimester	No Defect	O+	9.5	Yes	Moderate Anaemia	Negative	Negative	Negative	Negative	Negative	Negative	30	26-30	Married	No Formal Education	Christianity	Employed	Trading/Marketing	Ghȼ 100 - 500	Extended (Husband/ male partner and wife/ female partner, children and relatives)	Compound House	Blocks with iron sheets	2025-05-01	Yes	Yes	No	Very Likely	Very Likely	Very Likely	Very Likely	Very Likely	Very Likely	Very Likely	Very Likely	Very Likely	Very Likely	Very Likely	Very Likely	Very Likely	Very Likely	Very Likely	Very Likely	Very Likely	Very Likely	Very Likely
Atebubu-Amantin Municipal	Secundigravida	1	6	Second Trimester	No Defect	AB+	9.9	Yes	Moderate Anaemia	Negative	Negative	Negative	Negative	Negative	Negative	30	26-30	Married	Primary Education	Christianity	Employed	Trading/Marketing	Ghȼ 600 - 1000	Extended (Husband/ male partner and wife/ female partner, children and relatives)	Compound House	Blocks with iron sheets	2025-05-01	Yes	Yes	No	Very Likely	Very Likely	Very Likely	Very Likely	Very Likely	Very Likely	Very Likely	Very Likely	Very Likely	Very Likely	Very Likely	Very Likely	Very Likely	Very Likely	Very Likely	Very Likely	Very Likely	Very Likely	Very Likely
Atebubu-Amantin Municipal	Primigravida	1	2	First Trimester	No Defect	B+	7.7	Yes	Moderate Anaemia	Negative	Negative	Negative	Negative	Positive	Negative	30	26-30	Not Married	Primary Education	Christianity	Employed	Trading/Marketing	Ghȼ 100 - 500	Extended (Husband/ male partner and wife/ female partner, children and relatives)	Compound House	Blocks with iron sheets	2025-10-06	Yes	Yes	No	Very Likely	Very Likely	Very Likely	Very Likely	Very Likely	Very Likely	Very Likely	Very Likely	Very Likely	Very Likely	Very Likely	Very Likely	Very Likely	Very Likely	Very Likely	Very Likely	Very Likely	Very Likely	Very Likely
Atebubu-Amantin Municipal	Secundigravida	1	2	First Trimester	No Defect	A+	10.8	Yes	Mild Anaemia	Negative	Negative	Negative	Negative	Negative	Negative	30	26-30	Married	No Formal Education	Christianity	Employed	Trading/Marketing	Ghȼ 600 - 1000	Nuclear (Husband/ male partner and wife/ female partner with or without children or relatives)	Compound House	Blocks with iron sheets	2025-05-01	Yes	Yes	No	Very Likely	Very Likely	Very Likely	Very Likely	Very Likely	Very Likely	Very Likely	Very Likely	Very Likely	Very Likely	Somewhat Likely	Very Likely	Very Likely	Very Likely	Very Likely	Very Likely	Very Likely	Very Likely	Very Likely
Atebubu-Amantin Municipal	Multigravida	4+	5	Second Trimester	No Defect	B+	9.5	Yes	Mild Anaemia	Negative	Negative	Negative	Negative	Negative	Negative	30	26-30	Married	Primary Education	Christianity	Employed	Trading/Marketing	Ghȼ 100 - 500	Extended (Husband/ male partner and wife/ female partner, children and relatives)	Compound House	Blocks with iron sheets	2025-05-01	Yes	Yes	No	Very Likely	Very Likely	Very Likely	Very Likely	Very Likely	Very Likely	Very Likely	Very Likely	Very Likely	Very Likely	Very Likely	Very Likely	Very Likely	Very Likely	Very Likely	Very Likely	Very Likely	Very Likely	Very Likely
Atebubu-Amantin Municipal	Secundigravida	1	2	First Trimester	No Defect	A+	8.9	Yes	Moderate Anaemia	Negative	Negative	Negative	Negative	Negative	Negative	28	26-30	Married	Primary Education	Christianity	Employed	Trading/Marketing	Ghȼ 600 - 1000	Extended (Husband/ male partner and wife/ female partner, children and relatives)	Compound House	Blocks with iron sheets	2025-10-06	Yes	Yes	No	Very Likely	Very Likely	Very Likely	Very Likely	Very Likely	Very Likely	Very Likely	Very Likely	Very Likely	Very Likely	Very Likely	Very Likely	Very Likely	Very Likely	Very Likely	Very Likely	Very Likely	Very Likely	Very Likely
Atebubu-Amantin Municipal	Secundigravida	1	7	Third Trimester	No Defect	AB+	9.7	Yes	Moderate Anaemia	Negative	Negative	Negative	Negative	Negative	Negative	26	26-30	Married	Tertiary	Christianity	Employed	Professional Employment	Ghȼ 100 - 500	Extended (Husband/ male partner and wife/ female partner, children and relatives)	Compound House	Blocks with iron sheets	2025-05-01	Yes	Yes	No	Very Likely	Very Likely	Very Likely	Very Likely	Very Likely	Very Likely	Extremely Likely	Extremely Likely	Very Likely	Very Likely	Very Likely	Very Likely	Very Likely	Very Likely	Very Likely	Very Likely	Very Likely	Very Likely	Very Likely
Atebubu-Amantin Municipal	Primigravida	0	4	Second Trimester	No Defect	O+	10.5	Yes	Mild Anaemia	Negative	Negative	Negative	Negative	Negative	Negative	30	26-30	Married	Senior High School	Christianity	Employed	Domestic Activities	Ghȼ 100 - 500	Extended (Husband/ male partner and wife/ female partner, children and relatives)	Compound House	Blocks with iron sheets	2025-10-06	Yes	Yes	No	Very Likely	Very Likely	Very Likely	Very Likely	Very Likely	Very Likely	Very Likely	Very Likely	Very Likely	Very Likely	Very Likely	Very Likely	Very Likely	Very Likely	Somewhat Likely	Very Likely	Very Likely	Very Likely	Very Likely
Atebubu-Amantin Municipal	Secundigravida	1	2	First Trimester	No Defect	A+	11.6	No	Non-anaemic	Negative	Negative	Negative	Negative	Negative	Negative	30	26-30	Married	Primary Education	Christianity	Employed	Trading/Marketing	Ghȼ 100 - 500	Extended (Husband/ male partner and wife/ female partner, children and relatives)	Compound House	Blocks with iron sheets	2025-10-06	Yes	Yes	No	Very Likely	Very Likely	Very Likely	Very Likely	Very Likely	Very Likely	Very Likely	Very Likely	Very Likely	Very Likely	Somewhat Likely	Very Likely	Very Likely	Very Likely	Very Likely	Very Likely	Very Likely	Very Likely	Very Likely
Atebubu-Amantin Municipal	Secundigravida	1	2	First Trimester	No Defect	B+	8.4	Yes	Moderate Anaemia	Negative	Negative	Negative	Negative	Negative	Negative	30	26-30	Married	No Formal Education	Christianity	Employed	Trading/Marketing	Ghȼ 600 - 1000	Extended (Husband/ male partner and wife/ female partner, children and relatives)	Compound House	Blocks with iron sheets	2025-05-01	Yes	Yes	No	Very Likely	Very Likely	Very Likely	Very Likely	Very Likely	Very Likely	Very Likely	Very Likely	Very Likely	Very Likely	Very Likely	Very Likely	Very Likely	Very Likely	Extremely Likely	Extremely Likely	Extremely Likely	Extremely Likely	Very Likely
Atebubu-Amantin Municipal	Primigravida	0	1	First Trimester	No Defect	B+	10.4	Yes	Mild Anaemia	Negative	Negative	Negative	Negative	Negative	Negative	21	18-25	Married	Primary Education	Christianity	Employed	Trading/Marketing	Ghȼ 100 - 500	Nuclear (Husband/ male partner and wife/ female partner with or without children or relatives)	Compound House	Blocks with iron sheets	2025-05-01	Yes	Yes	No	Very Likely	Very Likely	Very Likely	Very Likely	Very Likely	Extremely Likely	Extremely Likely	Very Likely	Extremely Likely	Extremely Likely	Somewhat Likely	Extremely Likely	Extremely Likely	Extremely Likely	Extremely Likely	Very Likely	Extremely Likely	Very Likely	Very Likely
Atebubu-Amantin Municipal	Primigravida	4+	2	First Trimester	Partial Defect	A+	9.7	Yes	Moderate Anaemia	Negative	Negative	Negative	Negative	Positive	Negative	28	26-30	Not Married	No Formal Education	Christianity	Employed	Farming	Ghȼ 600 - 1000	Extended (Husband/ male partner and wife/ female partner, children and relatives)	Compound House	Blocks with iron sheets	2025-05-01	Yes	Yes	No	Very Likely	Very Likely	Very Likely	Very Likely	Very Likely	Very Likely	Very Likely	Very Likely	Very Likely	Very Likely	Very Likely	Very Likely	Very Likely	Very Likely	Somewhat Likely	Very Likely	Very Likely	Very Likely	Very Likely
Atebubu-Amantin Municipal	Secundigravida	1	1	First Trimester	No Defect	AB+	10.5	Yes	Mild Anaemia	Negative	Negative	Negative	Negative	Negative	Negative	27	26-30	Married	Primary Education	Christianity	Employed	Trading/Marketing	Ghȼ 100 - 500	Nuclear (Husband/ male partner and wife/ female partner with or without children or relatives)	Compound House	Blocks with iron sheets	2025-05-01	Yes	Yes	No	Very Likely	Very Likely	Very Likely	Very Likely	Very Likely	Very Likely	Very Likely	Very Likely	Very Likely	Very Likely	Very Likely	Very Likely	Very Likely	Very Likely	Very Likely	Very Likely	Very Likely	Very Likely	Very Likely
Atebubu-Amantin Municipal	Secundigravida	1	2	First Trimester	No Defect	AB+	9.9	Yes	Moderate Anaemia	Negative	Negative	Negative	Negative	Negative	Negative	30	26-30	Married	Primary Education	Christianity	Employed	Trading/Marketing	Ghȼ 600 - 1000	Extended (Husband/ male partner and wife/ female partner, children and relatives)	Compound House	Blocks with iron sheets	2025-05-01	Yes	Yes	No	Very Likely	Very Likely	Very Likely	Very Likely	Very Likely	Very Likely	Very Likely	Very Likely	Very Likely	Very Likely	Very Likely	Very Likely	Very Likely	Very Likely	Very Likely	Very Likely	Very Likely	Very Likely	Very Likely
Atebubu-Amantin Municipal	Secundigravida	1	2	First Trimester	No Defect	B+	9.6	Yes	Moderate Anaemia	Negative	Negative	Negative	Negative	Negative	Negative	30	26-30	Married	Primary Education	Christianity	Employed	Trading/Marketing	Ghȼ 100 - 500	Extended (Husband/ male partner and wife/ female partner, children and relatives)	Compound House	Blocks with iron sheets	2025-10-06	Yes	Yes	No	Somewhat Likely	Somewhat Likely	Very Likely	Very Likely	Very Likely	Very Likely	Very Likely	Very Likely	Very Likely	Very Likely	Very Likely	Very Likely	Very Likely	Very Likely	Very Likely	Very Likely	Very Likely	Very Likely	Very Likely
Atebubu-Amantin Municipal	Primigravida	0	1	First Trimester	No Defect	A+	10.6	Yes	Mild Anaemia	Negative	Negative	Negative	Negative	Negative	Negative	27	26-30	Married	No Formal Education	Christianity	Employed	Trading/Marketing	Ghȼ 600 - 1000	Extended (Husband/ male partner and wife/ female partner, children and relatives)	Compound House	Blocks with iron sheets	2025-05-01	Yes	Yes	No	Very Likely	Extremely Likely	Extremely Likely	Extremely Likely	Very Likely	Very Likely	Extremely Likely	Very Likely	Extremely Likely	Very Likely	Very Likely	Very Likely	Extremely Likely	Extremely Likely	Very Likely	Very Likely	Very Likely	Extremely Likely	Extremely Likely
Atebubu-Amantin Municipal	Primigravida	0	3	First Trimester	No Defect	B+	9.9	Yes	Moderate Anaemia	Negative	Negative	Negative	Negative	Negative	Negative	30	26-30	Married	Primary Education	Christianity	Employed	Hairdressing	Ghȼ 100 - 500	Extended (Husband/ male partner and wife/ female partner, children and relatives)	Self-Contain House	Blocks with iron sheets	2025-05-01	Yes	Yes	No	Very Likely	Very Likely	Very Likely	Very Likely	Very Likely	Very Likely	Very Likely	Very Likely	Very Likely	Very Likely	Very Likely	Very Likely	Very Likely	Very Likely	Very Likely	Very Likely	Very Likely	Very Likely	Very Likely
Atebubu-Amantin Municipal	Secundigravida	0	5	Second Trimester	No Defect	AB+	10.6	Yes	Mild Anaemia	Negative	Positive	Negative	Negative	Negative	Negative	31	31-40	Married	Primary Education	Christianity	Employed	Seamstressing	Ghȼ 100 - 500	Nuclear (Husband/ male partner and wife/ female partner with or without children or relatives)	Self-Contain House	Blocks with iron sheets	2025-05-01	Yes	Yes	No	Somewhat Likely	Very Likely	Very Likely	Somewhat Likely	Very Likely	Somewhat Likely	Somewhat Likely	Very Likely	Somewhat Likely	Very Likely	Somewhat Likely	Very Likely	Very Likely	Very Likely	Very Likely	Very Likely	Very Likely	Very Likely	Extremely Likely
Atebubu-Amantin Municipal	Multigravida	4+	4	Second Trimester	No Defect	O+	8.9	Yes	Moderate Anaemia	Negative	Negative	Negative	Negative	Negative	Negative	28	26-30	Married	Senior High School	Christianity	Employed	Seamstressing	Ghȼ 100 - 500	Extended (Husband/ male partner and wife/ female partner, children and relatives)	Self-Contain House	Blocks with iron sheets	2025-05-01	Yes	Yes	No	Very Likely	Very Likely	Very Likely	Very Likely	Very Likely	Very Likely	Very Likely	Very Likely	Very Likely	Very Likely	Very Likely	Very Likely	Very Likely	Very Likely	Very Likely	Very Likely	Very Likely	Very Likely	Very Likely
Atebubu-Amantin Municipal	Secundigravida	1	2	First Trimester	No Defect	O+	10.4	Yes	Mild Anaemia	Negative	Negative	Negative	Negative	Negative	Negative	30	26-30	Married	Primary Education	Christianity	Employed	Farming	Ghȼ 100 - 500	Nuclear (Husband/ male partner and wife/ female partner with or without children or relatives)	Compound House	Blocks with iron sheets	2025-05-01	Yes	Yes	No	Extremely Likely	Extremely Likely	Somewhat Likely	Not Very Likely	Very Likely	Extremely Likely	Very Likely	Very Likely	Very Likely	Somewhat Likely	Very Likely	Extremely Likely	Extremely Likely	Very Likely	Somewhat Likely	Extremely Likely	Very Likely	Very Likely	Very Likely
Atebubu-Amantin Municipal	Secundigravida	1	3	First Trimester	No Defect	A+	9.5	Yes	Moderate Anaemia	Negative	Negative	Negative	Negative	Negative	Negative	28	26-30	Married	Tertiary	Christianity	Employed	Professional Employment	Ghȼ 2100 - 3000	Nuclear (Husband/ male partner and wife/ female partner with or without children or relatives)	Compound House	Blocks with iron sheets	2025-05-01	Yes	Yes	No	Very Likely	Very Likely	Very Likely	Very Likely	Very Likely	Very Likely	Very Likely	Very Likely	Very Likely	Very Likely	Very Likely	Very Likely	Very Likely	Very Likely	Very Likely	Very Likely	Very Likely	Very Likely	Very Likely
Atebubu-Amantin Municipal	Primigravida	4+	7	Third Trimester	No Defect	AB+	8.9	Yes	Moderate Anaemia	Negative	Negative	Negative	Negative	Positive	Negative	30	26-30	Not Married	Primary Education	Christianity	Employed	Trading/Marketing	Ghȼ 600 - 1000	Extended (Husband/ male partner and wife/ female partner, children and relatives)	Compound House	Blocks with iron sheets	2025-05-01	Yes	Yes	No	Somewhat Likely	Very Likely	Very Likely	Somewhat Likely	Very Likely	Very Likely	Very Likely	Very Likely	Very Likely	Very Likely	Very Likely	Somewhat Likely	Very Likely	Very Likely	Somewhat Likely	Somewhat Likely	Somewhat Likely	Very Likely	Somewhat Likely
Atebubu-Amantin Municipal	Multigravida	3	5	Second Trimester	No Defect	O+	8.9	Yes	Moderate Anaemia	Negative	Negative	Negative	Negative	Negative	Negative	20	18-25	Not Married	No Formal Education	Christianity	Employed	Trading/Marketing	Ghȼ 600 - 1000	Extended (Husband/ male partner and wife/ female partner, children and relatives)	Compound House	Blocks with iron sheets	2025-05-01	Yes	Yes	No	Very Likely	Very Likely	Very Likely	Not Very Likely	Very Likely	Extremely Likely	Very Likely	Very Likely	Very Likely	Very Likely	Very Likely	Very Likely	Very Likely	Very Likely	Very Likely	Very Likely	Very Likely	Very Likely	Extremely Likely
Atebubu-Amantin Municipal	Multigravida	3	6	Second Trimester	No Defect	AB+	9.2	Yes	Moderate Anaemia	Negative	Negative	Negative	Negative	Negative	Negative	24	18-25	Married	Primary Education	Christianity	Employed	Trading/Marketing	Ghȼ 600 - 1000	Extended (Husband/ male partner and wife/ female partner, children and relatives)	Compound House	Blocks with iron sheets	2025-05-01	Yes	Yes	No	Very Likely	Very Likely	Very Likely	Very Likely	Very Likely	Very Likely	Very Likely	Very Likely	Very Likely	Very Likely	Very Likely	Somewhat Likely	Very Likely	Somewhat Likely	Very Likely	Somewhat Likely	Very Likely	Very Likely	Somewhat Likely
Atebubu-Amantin Municipal	Secundigravida	1	2	First Trimester	No Defect	AB+	8.8	Yes	Moderate Anaemia	Negative	Negative	Negative	Negative	Negative	Negative	30	26-30	Married	Primary Education	Islam	Employed	Trading/Marketing	Ghȼ 100 - 500	Extended (Husband/ male partner and wife/ female partner, children and relatives)	Compound House	Blocks with iron sheets	2025-05-01	Yes	Yes	No	Very Likely	Very Likely	Very Likely	Very Likely	Very Likely	Very Likely	Somewhat Likely	Very Likely	Very Likely	Extremely Likely	Very Likely	Very Likely	Very Likely	Somewhat Likely	Very Likely	Somewhat Likely	Somewhat Likely	Extremely Likely	Not Very Likely
Atebubu-Amantin Municipal	Secundigravida	1	2	First Trimester	No Defect	A+	9.6	Yes	Moderate Anaemia	Negative	Negative	Negative	Negative	Negative	Negative	28	26-30	Married	Primary Education	Islam	Employed	Trading/Marketing	Ghȼ 600 - 1000	Nuclear (Husband/ male partner and wife/ female partner with or without children or relatives)	Compound House	Blocks with iron sheets	2025-05-01	Yes	Yes	No	Very Likely	Very Likely	Very Likely	Very Likely	Very Likely	Very Likely	Very Likely	Very Likely	Very Likely	Very Likely	Very Likely	Very Likely	Very Likely	Very Likely	Very Likely	Very Likely	Very Likely	Very Likely	Very Likely
Atebubu-Amantin Municipal	Secundigravida	1	4	Second Trimester	No Defect	AB+	10.7	Yes	Mild Anaemia	Negative	Negative	Negative	Negative	Negative	Negative	30	26-30	Married	No Formal Education	Christianity	Employed	Trading/Marketing	Ghȼ 100 - 500	Extended (Husband/ male partner and wife/ female partner, children and relatives)	Self-Contain House	Blocks with iron sheets	2025-05-01	Yes	Yes	No	Very Likely	Very Likely	Very Likely	Very Likely	Very Likely	Very Likely	Very Likely	Very Likely	Very Likely	Somewhat Likely	Very Likely	Somewhat Likely	Somewhat Likely	Very Likely	Very Likely	Very Likely	Very Likely	Very Likely	Very Likely
Atebubu-Amantin Municipal	Primigravida	0	8	Third Trimester	No Defect	O+	8.8	Yes	Moderate Anaemia	Negative	Negative	Negative	Negative	Negative	Negative	31	31-40	Married	No Formal Education	Christianity	Employed	Trading/Marketing	Ghȼ 600 - 1000	Extended (Husband/ male partner and wife/ female partner, children and relatives)	Self-Contain House	Blocks with iron sheets	2025-05-01	Yes	Yes	No	Somewhat Likely	Somewhat Likely	Somewhat Likely	Very Likely	Very Likely	Very Likely	Very Likely	Very Likely	Very Likely	Very Likely	Very Likely	Somewhat Likely	Very Likely	Very Likely	Somewhat Likely	Very Likely	Very Likely	Somewhat Likely	Very Likely
Atebubu-Amantin Municipal	Multigravida	4+	7	Third Trimester	No Defect	A+	8.5	Yes	Moderate Anaemia	Negative	Negative	Negative	Negative	Negative	Negative	27	26-30	Married	Primary Education	Christianity	Employed	Domestic Activities	Ghȼ 100 - 500	Nuclear (Husband/ male partner and wife/ female partner with or without children or relatives)	Self-Contain House	Blocks with iron sheets	2025-05-01	Yes	Yes	No	Very Likely	Very Likely	Very Likely	Somewhat Likely	Very Likely	Somewhat Likely	Very Likely	Very Likely	Very Likely	Very Likely	Very Likely	Very Likely	Very Likely	Very Likely	Somewhat Likely	Very Likely	Very Likely	Very Likely	Very Likely
Atebubu-Amantin Municipal	Primigravida	4+	3	First Trimester	No Defect	AB+	10.7	Yes	Mild Anaemia	Negative	Negative	Negative	Negative	Positive	Negative	26	26-30	Not Married	Primary Education	Christianity	Employed	Farming	Ghȼ 100 - 500	Extended (Husband/ male partner and wife/ female partner, children and relatives)	Compound House	Blocks with iron sheets	2025-05-01	Yes	Yes	No	Very Likely	Somewhat Likely	Very Likely	Somewhat Likely	Very Likely	Very Likely	Very Likely	Very Likely	Very Likely	Very Likely	Somewhat Likely	Somewhat Likely	Very Likely	Very Likely	Somewhat Likely	Very Likely	Somewhat Likely	Very Likely	Very Likely
Atebubu-Amantin Municipal	Multigravida	4+	1	First Trimester	No Defect	A+	12.3	No	Non-anaemic	Negative	Negative	Negative	Negative	Negative	Negative	20	18-25	Married	Primary Education	Christianity	Employed	Trading/Marketing	Ghȼ 1100 - 2000	Nuclear (Husband/ male partner and wife/ female partner with or without children or relatives)	Self-Contain House	Blocks with iron sheets	2025-05-01	Yes	Yes	No	Extremely Likely	Extremely Likely	Extremely Likely	Extremely Likely	Extremely Likely	Extremely Likely	Very Likely	Very Likely	Very Likely	Extremely Likely	Very Likely	Very Likely	Extremely Likely	Very Likely	Extremely Likely	Extremely Likely	Extremely Likely	Extremely Likely	Extremely Likely
Atebubu-Amantin Municipal	Multigravida	3	5	Second Trimester	No Defect	O+	9.5	Yes	Moderate Anaemia	Negative	Negative	Negative	Negative	Negative	Negative	28	26-30	Married	Primary Education	Christianity	Employed	Domestic Activities	Ghȼ 100 - 500	Extended (Husband/ male partner and wife/ female partner, children and relatives)	Self-Contain House	Blocks with iron sheets	2025-05-01	Yes	Yes	No	Somewhat Likely	Very Likely	Very Likely	Very Likely	Very Likely	Very Likely	Very Likely	Very Likely	Very Likely	Very Likely	Very Likely	Not Very Likely	Very Likely	Very Likely	Somewhat Likely	Very Likely	Very Likely	Very Likely	Very Likely
Atebubu-Amantin Municipal	Secundigravida	1	4	Second Trimester	No Defect	B+	10.5	Yes	Mild Anaemia	Negative	Negative	Negative	Negative	Negative	Negative	27	26-30	Married	No Formal Education	Christianity	Employed	Hairdressing	Ghȼ 600 - 1000	Nuclear (Husband/ male partner and wife/ female partner with or without children or relatives)	Compound House	Blocks with iron sheets	2025-05-01	Yes	Yes	No	Very Likely	Very Likely	Very Likely	Very Likely	Very Likely	Very Likely	Very Likely	Extremely Likely	Very Likely	Somewhat Likely	Very Likely	Very Likely	Very Likely	Very Likely	Very Likely	Very Likely	Very Likely	Very Likely	Very Likely
Atebubu-Amantin Municipal	Secundigravida	1	6	Second Trimester	No Defect	A+	9.7	Yes	Moderate Anaemia	Negative	Negative	Negative	Negative	Negative	Negative	33	31-40	Married	No Formal Education	Christianity	Employed	Domestic Activities	Ghȼ 100 - 500	Extended (Husband/ male partner and wife/ female partner, children and relatives)	Compound House	Blocks with iron sheets	2025-05-01	Yes	Yes	No	Very Likely	Extremely Likely	Very Likely	Very Likely	Very Likely	Very Likely	Very Likely	Very Likely	Very Likely	Very Likely	Very Likely	Very Likely	Very Likely	Very Likely	Very Likely	Very Likely	Very Likely	Very Likely	Very Likely
Atebubu-Amantin Municipal	Primigravida	0	3	First Trimester	No Defect	O+	8.9	Yes	Moderate Anaemia	Negative	Negative	Negative	Negative	Negative	Negative	30	26-30	Married	Primary Education	Christianity	Employed	Seamstressing	Ghȼ 100 - 500	Nuclear (Husband/ male partner and wife/ female partner with or without children or relatives)	Compound House	Blocks with iron sheets	2025-10-06	Yes	Yes	No	Very Likely	Very Likely	Very Likely	Very Likely	Very Likely	Very Likely	Very Likely	Very Likely	Very Likely	Very Likely	Very Likely	Somewhat Likely	Very Likely	Somewhat Likely	Very Likely	Very Likely	Somewhat Likely	Somewhat Likely	Somewhat Likely
Atebubu-Amantin Municipal	Multigravida	4+	4	Second Trimester	No Defect	AB+	10.1	Yes	Mild Anaemia	Negative	Negative	Negative	Negative	Negative	Negative	30	26-30	Married	No Formal Education	Christianity	Employed	Farming	Ghȼ 1100 - 2000	Extended (Husband/ male partner and wife/ female partner, children and relatives)	Compound House	Blocks with iron sheets	2025-05-01	Yes	Yes	No	Somewhat Likely	Very Likely	Somewhat Likely	Somewhat Likely	Very Likely	Very Likely	Very Likely	Very Likely	Somewhat Likely	Very Likely	Somewhat Likely	Very Likely	Very Likely	Very Likely	Somewhat Likely	Very Likely	Very Likely	Extremely Likely	Very Likely
Atebubu-Amantin Municipal	Primigravida	0	7	Third Trimester	No Defect	A+	9.2	Yes	Moderate Anaemia	Negative	Negative	Negative	Negative	Negative	Negative	27	26-30	Married	Tertiary	Christianity	Employed	Professional Employment	Ghȼ 2100 - 3000	Extended (Husband/ male partner and wife/ female partner, children and relatives)	Compound House	Blocks with iron sheets	2025-05-01	Yes	Yes	No	Very Likely	Very Likely	Somewhat Likely	Somewhat Likely	Very Likely	Very Likely	Very Likely	Very Likely	Very Likely	Very Likely	Very Likely	Somewhat Likely	Very Likely	Very Likely	Somewhat Likely	Very Likely	Very Likely	Very Likely	Somewhat Likely
Atebubu-Amantin Municipal	Primigravida	0	1	First Trimester	No Defect	AB+	10.2	Yes	Mild Anaemia	Positive	Negative	Negative	Negative	Negative	Negative	34	31-40	Married	Primary Education	Christianity	Employed	Trading/Marketing	Ghȼ 600 - 1000	Nuclear (Husband/ male partner and wife/ female partner with or without children or relatives)	Compound House	Blocks with iron sheets	2025-05-01	Yes	Yes	No	Very Likely	Very Likely	Very Likely	Very Likely	Very Likely	Very Likely	Very Likely	Very Likely	Very Likely	Somewhat Likely	Very Likely	Very Likely	Extremely Likely	Extremely Likely	Extremely Likely	Very Likely	Very Likely	Very Likely	Extremely Likely
Atebubu-Amantin Municipal	Secundigravida	1	3	First Trimester	No Defect	A+	10.8	Yes	Mild Anaemia	Negative	Negative	Negative	Negative	Negative	Negative	30	26-30	Married	Senior High School	Islam	Employed	Trading/Marketing	Ghȼ 600 - 1000	Nuclear (Husband/ male partner and wife/ female partner with or without children or relatives)	Compound House	Blocks with iron sheets	2025-05-01	Yes	Yes	No	Very Likely	Very Likely	Very Likely	Very Likely	Very Likely	Very Likely	Very Likely	Very Likely	Very Likely	Very Likely	Very Likely	Very Likely	Very Likely	Very Likely	Very Likely	Very Likely	Very Likely	Very Likely	Very Likely
Atebubu-Amantin Municipal	Primigravida	0	2	First Trimester	No Defect	AB+	9.7	Yes	Moderate Anaemia	Negative	Negative	Negative	Negative	Negative	Negative	30	26-30	Married	Primary Education	Christianity	Employed	Trading/Marketing	Ghȼ 1100 - 2000	Nuclear (Husband/ male partner and wife/ female partner with or without children or relatives)	Compound House	Blocks with iron sheets	2025-10-06	Yes	Yes	No	Very Likely	Very Likely	Very Likely	Very Likely	Very Likely	Very Likely	Very Likely	Very Likely	Very Likely	Very Likely	Very Likely	Very Likely	Very Likely	Very Likely	Very Likely	Very Likely	Very Likely	Very Likely	Very Likely
Atebubu-Amantin Municipal	Primigravida	0	1	First Trimester	No Defect	A+	10.5	Yes	Mild Anaemia	Negative	Negative	Negative	Negative	Negative	Negative	27	26-30	Married	Primary Education	Islam	Employed	Trading/Marketing	Ghȼ 100 - 500	Extended (Husband/ male partner and wife/ female partner, children and relatives)	Compound House	Blocks with iron sheets	2025-05-01	Yes	Yes	Yes	Very Likely	Very Likely	Very Likely	Very Likely	Very Likely	Very Likely	Very Likely	Very Likely	Very Likely	Very Likely	Very Likely	Very Likely	Very Likely	Very Likely	Very Likely	Very Likely	Very Likely	Very Likely	Very Likely
Atebubu-Amantin Municipal	Primigravida	1	3	First Trimester	Partial Defect	AB+	9.5	Yes	Moderate Anaemia	Negative	Negative	Negative	Negative	Positive	Negative	30	26-30	Not Married	Primary Education	Christianity	Employed	Trading/Marketing	Ghȼ 600 - 1000	Extended (Husband/ male partner and wife/ female partner, children and relatives)	Compound House	Blocks with iron sheets	2025-10-06	Yes	Yes	No	Very Likely	Very Likely	Very Likely	Very Likely	Very Likely	Very Likely	Very Likely	Very Likely	Very Likely	Very Likely	Very Likely	Very Likely	Very Likely	Very Likely	Very Likely	Very Likely	Very Likely	Very Likely	Very Likely
Atebubu-Amantin Municipal	Secundigravida	1	3	First Trimester	No Defect	AB+	10.1	Yes	Mild Anaemia	Negative	Negative	Negative	Negative	Negative	Negative	17	<18 years	Married	Senior High School	Christianity	Unemployed	Student (Unemployed)	None	Extended (Husband/ male partner and wife/ female partner, children and relatives)	Compound House	Blocks with iron sheets	2025-10-06	Yes	Yes	No	Extremely Likely	Very Likely	Extremely Likely	Very Likely	Extremely Likely	Extremely Likely	Extremely Likely	Very Likely	Extremely Likely	Extremely Likely	Very Likely	Very Likely	Very Likely	Extremely Likely	Extremely Likely	Somewhat Likely	Very Likely	Very Likely	Very Likely
Atebubu-Amantin Municipal	Primigravida	0	2	First Trimester	No Defect	A+	8.3	Yes	Moderate Anaemia	Negative	Negative	Negative	Negative	Negative	Negative	19	18-25	Married	Primary Education	Christianity	Employed	Farming	Ghȼ 1100 - 2000	Nuclear (Husband/ male partner and wife/ female partner with or without children or relatives)	Compound House	Blocks with iron sheets	2025-05-01	Yes	Yes	No	Very Likely	Very Likely	Very Likely	Very Likely	Very Likely	Very Likely	Very Likely	Very Likely	Very Likely	Very Likely	Very Likely	Very Likely	Very Likely	Very Likely	Very Likely	Very Likely	Very Likely	Very Likely	Very Likely
Atebubu-Amantin Municipal	Multigravida	3	6	Second Trimester	No Defect	AB+	9.9	Yes	Moderate Anaemia	Negative	Negative	Negative	Negative	Negative	Negative	31	31-40	Married	Primary Education	Christianity	Employed	Hairdressing	Ghȼ 100 - 500	Extended (Husband/ male partner and wife/ female partner, children and relatives)	Compound House	Blocks with iron sheets	2025-10-06	Yes	Yes	No	Very Likely	Extremely Likely	Extremely Likely	Very Likely	Extremely Likely	Extremely Likely	Very Likely	Extremely Likely	Extremely Likely	Extremely Likely	Very Likely	Very Likely	Extremely Likely	Very Likely	Very Likely	Very Likely	Extremely Likely	Very Likely	Extremely Likely
Atebubu-Amantin Municipal	Secundigravida	1	1	First Trimester	No Defect	B+	8.9	Yes	Moderate Anaemia	Negative	Negative	Negative	Negative	Negative	Negative	26	26-30	Married	Tertiary	Christianity	Employed	Professional Employment	Ghȼ 2100 - 3000	Extended (Husband/ male partner and wife/ female partner, children and relatives)	Compound House	Blocks with iron sheets	2025-05-01	Yes	Yes	No	Very Likely	Very Likely	Very Likely	Very Likely	Very Likely	Very Likely	Very Likely	Very Likely	Very Likely	Very Likely	Very Likely	Very Likely	Very Likely	Very Likely	Very Likely	Very Likely	Very Likely	Very Likely	Very Likely
Atebubu-Amantin Municipal	Multigravida	3	3	First Trimester	No Defect	A+	10.5	Yes	Mild Anaemia	Negative	Negative	Negative	Negative	Negative	Negative	30	26-30	Married	Primary Education	Christianity	Employed	Farming	Ghȼ 100 - 500	Nuclear (Husband/ male partner and wife/ female partner with or without children or relatives)	Compound House	Blocks with iron sheets	2025-10-06	Yes	Yes	No	Very Likely	Very Likely	Very Likely	Very Likely	Very Likely	Very Likely	Very Likely	Very Likely	Very Likely	Very Likely	Very Likely	Very Likely	Very Likely	Very Likely	Very Likely	Very Likely	Very Likely	Very Likely	Very Likely
Atebubu-Amantin Municipal	Multigravida	3	8	Third Trimester	No Defect	O+	7.9	Yes	Moderate Anaemia	Negative	Negative	Negative	Negative	Negative	Negative	38	31-40	Married	Senior High School	Christianity	Employed	Seamstressing	Ghȼ 100 - 500	Nuclear (Husband/ male partner and wife/ female partner with or without children or relatives)	Compound House	Blocks with iron sheets	2025-05-01	Yes	Yes	No	Very Likely	Very Likely	Very Likely	Very Likely	Very Likely	Very Likely	Very Likely	Very Likely	Very Likely	Very Likely	Very Likely	Very Likely	Very Likely	Very Likely	Very Likely	Very Likely	Very Likely	Very Likely	Very Likely
Atebubu-Amantin Municipal	Primigravida	0	2	First Trimester	No Defect	A+	8.9	Yes	Moderate Anaemia	Negative	Negative	Negative	Negative	Negative	Negative	29	26-30	Married	Primary Education	Islam	Employed	Hairdressing	Ghȼ 100 - 500	Extended (Husband/ male partner and wife/ female partner, children and relatives)	Compound House	Blocks with iron sheets	2025-10-06	Yes	Yes	No	Very Likely	Very Likely	Very Likely	Very Likely	Very Likely	Very Likely	Very Likely	Very Likely	Very Likely	Very Likely	Very Likely	Very Likely	Very Likely	Very Likely	Very Likely	Very Likely	Very Likely	Very Likely	Very Likely
Atebubu-Amantin Municipal	Secundigravida	1	3	First Trimester	No Defect	AB+	10.4	Yes	Mild Anaemia	Negative	Negative	Negative	Negative	Negative	Negative	30	26-30	Married	No Formal Education	Christianity	Employed	Hairdressing	Ghȼ 600 - 1000	Nuclear (Husband/ male partner and wife/ female partner with or without children or relatives)	Self-Contain House	Blocks with iron sheets	2025-10-06	Yes	Yes	No	Very Likely	Very Likely	Very Likely	Somewhat Likely	Extremely Likely	Somewhat Likely	Extremely Likely	Extremely Likely	Extremely Likely	Extremely Likely	Very Likely	Very Likely	Extremely Likely	Very Likely	Very Likely	Extremely Likely	Extremely Likely	Very Likely	Extremely Likely
Atebubu-Amantin Municipal	Multigravida	4+	6	Second Trimester	No Defect	A+	12.7	No	Non-anaemic	Negative	Negative	Negative	Negative	Negative	Negative	30	26-30	Married	Primary Education	Christianity	Employed	Farming	Ghȼ 1100 - 2000	Nuclear (Husband/ male partner and wife/ female partner with or without children or relatives)	Self-Contain House	Blocks with iron sheets	2025-05-01	Yes	Yes	No	Extremely Likely	Extremely Likely	Very Likely	Not Very Likely	Not Very Likely	Very Likely	Not Very Likely	Not Very Likely	Somewhat Likely	Very Likely	Somewhat Likely	Very Likely	Very Likely	Very Likely	Not Very Likely	Not Very Likely	Very Likely	Not Very Likely	Not Very Likely
Atebubu-Amantin Municipal	Secundigravida	1	3	First Trimester	No Defect	AB+	8.9	Yes	Moderate Anaemia	Negative	Negative	Negative	Negative	Negative	Negative	31	31-40	Not Married	Tertiary	Christianity	Employed	Professional Employment	Ghȼ 2100 - 3000	Extended (Husband/ male partner and wife/ female partner, children and relatives)	Self-Contain House	Blocks with iron sheets	2025-05-01	Yes	Yes	No	Very Likely	Very Likely	Very Likely	Very Likely	Very Likely	Very Likely	Very Likely	Very Likely	Somewhat Likely	Very Likely	Very Likely	Very Likely	Somewhat Likely	Very Likely	Very Likely	Very Likely	Very Likely	Very Likely	Somewhat Likely
Atebubu-Amantin Municipal	Primigravida	0	3	Second Trimester	No Defect	A+	10.5	Yes	Mild Anaemia	Negative	Negative	Negative	Negative	Negative	Negative	26	26-30	Married	Primary Education	Christianity	Employed	Trading/Marketing	Ghȼ 100 - 500	Extended (Husband/ male partner and wife/ female partner, children and relatives)	Self-Contain House	Blocks with iron sheets	2025-05-01	Yes	Yes	No	Very Likely	Very Likely	Very Likely	Very Likely	Very Likely	Very Likely	Very Likely	Very Likely	Very Likely	Very Likely	Very Likely	Very Likely	Very Likely	Very Likely	Very Likely	Very Likely	Very Likely	Very Likely	Very Likely
Atebubu-Amantin Municipal	Multigravida	3	2	First Trimester	No Defect	O+	9.7	Yes	Moderate Anaemia	Negative	Negative	Negative	Negative	Negative	Negative	34	31-40	Married	Senior High School	Christianity	Employed	Trading/Marketing	Ghȼ 1100 - 2000	Extended (Husband/ male partner and wife/ female partner, children and relatives)	Compound House	Blocks with iron sheets	2025-05-01	No	No	No	Very Likely	Very Likely	Very Likely	Very Likely	Very Likely	Very Likely	Very Likely	Very Likely	Very Likely	Very Likely	Somewhat Likely	Very Likely	Very Likely	Very Likely	Very Likely	Very Likely	Very Likely	Very Likely	Very Likely
Atebubu-Amantin Municipal	Secundigravida	1	2	First Trimester	No Defect	B+	9.2	Yes	Moderate Anaemia	Negative	Negative	Negative	Negative	Negative	Negative	30	26-30	Married	Primary Education	Islam	Employed	Trading/Marketing	Ghȼ 100 - 500	Nuclear (Husband/ male partner and wife/ female partner with or without children or relatives)	Compound House	Blocks with iron sheets	2025-05-01	No	Yes	No	Very Likely	Very Likely	Very Likely	Very Likely	Very Likely	Very Likely	Very Likely	Very Likely	Very Likely	Very Likely	Very Likely	Very Likely	Very Likely	Very Likely	Very Likely	Very Likely	Very Likely	Very Likely	Very Likely
Atebubu-Amantin Municipal	Primigravida	0	2	First Trimester	No Defect	A+	10.7	Yes	Mild Anaemia	Negative	Negative	Negative	Negative	Negative	Negative	30	26-30	Married	No Formal Education	Islam	Employed	Trading/Marketing	Ghȼ 1100 - 2000	Nuclear (Husband/ male partner and wife/ female partner with or without children or relatives)	Compound House	Blocks with iron sheets	2025-05-01	Yes	Yes	No	Very Likely	Very Likely	Very Likely	Very Likely	Very Likely	Very Likely	Very Likely	Very Likely	Very Likely	Very Likely	Very Likely	Very Likely	Very Likely	Very Likely	Very Likely	Very Likely	Very Likely	Very Likely	Very Likely
Atebubu-Amantin Municipal	Primigravida	0	1	First Trimester	No Defect	AB+	9.9	Yes	Moderate Anaemia	Negative	Negative	Negative	Negative	Negative	Negative	28	26-30	Married	Primary Education	Christianity	Employed	Trading/Marketing	Ghȼ 600 - 1000	Extended (Husband/ male partner and wife/ female partner, children and relatives)	Compound House	Blocks with iron sheets	2025-05-01	Yes	Yes	No	Very Likely	Very Likely	Very Likely	Very Likely	Very Likely	Somewhat Likely	Very Likely	Somewhat Likely	Very Likely	Very Likely	Very Likely	Very Likely	Very Likely	Very Likely	Very Likely	Very Likely	Very Likely	Very Likely	Very Likely
Atebubu-Amantin Municipal	Secundigravida	1	2	Second Trimester	No Defect	B+	9.4	Yes	Moderate Anaemia	Negative	Negative	Negative	Negative	Negative	Negative	36	31-40	Married	Tertiary	Islam	Employed	Professional Employment	Ghȼ 3100 - 4000	Extended (Husband/ male partner and wife/ female partner, children and relatives)	Compound House	Blocks with iron sheets	2025-05-01	Yes	Yes	Yes	Extremely Likely	Extremely Likely	Very Likely	Very Likely	Somewhat Likely	Very Likely	Very Likely	Somewhat Likely	Very Likely	Very Likely	Somewhat Likely	Very Likely	Very Likely	Extremely Likely	Very Likely	Somewhat Likely	Very Likely	Extremely Likely	Very Likely
Atebubu-Amantin Municipal	Secundigravida	1	2	First Trimester	No Defect	AB+	10.6	Yes	Mild Anaemia	Negative	Negative	Negative	Negative	Negative	Negative	30	26-30	Married	Primary Education	Christianity	Employed	Hairdressing	Ghȼ 100 - 500	Nuclear (Husband/ male partner and wife/ female partner with or without children or relatives)	Compound House	Blocks with iron sheets	2025-05-01	Yes	Yes	No	Very Likely	Very Likely	Very Likely	Very Likely	Very Likely	Very Likely	Very Likely	Very Likely	Very Likely	Very Likely	Very Likely	Very Likely	Somewhat Likely	Very Likely	Very Likely	Very Likely	Very Likely	Very Likely	Very Likely
Atebubu-Amantin Municipal	Secundigravida	1	2	First Trimester	No Defect	AB+	10.6	Yes	Mild Anaemia	Negative	Negative	Negative	Negative	Negative	Negative	30	26-30	Married	No Formal Education	Christianity	Employed	Farming	Ghȼ 100 - 500	Extended (Husband/ male partner and wife/ female partner, children and relatives)	Compound House	Blocks with iron sheets	2025-05-01	Yes	Yes	No	Very Likely	Very Likely	Very Likely	Extremely Likely	Very Likely	Very Likely	Very Likely	Extremely Likely	Extremely Likely	Very Likely	Very Likely	Very Likely	Extremely Likely	Extremely Likely	Very Likely	Extremely Likely	Extremely Likely	Extremely Likely	Extremely Likely
Atebubu-Amantin Municipal	Primigravida	0	1	Third Trimester	Partial Defect	A+	12.4	No	Non-anaemic	Negative	Negative	Negative	Negative	Positive	Negative	33	31-40	Not Married	Primary Education	Islam	Employed	Trading/Marketing	Ghȼ 100 - 500	Extended (Husband/ male partner and wife/ female partner, children and relatives)	Compound House	Blocks with iron sheets	2025-05-01	Yes	Yes	No	Very Likely	Very Likely	Very Likely	Extremely Likely	Extremely Likely	Very Likely	Very Likely	Very Likely	Very Likely	Very Likely	Very Likely	Somewhat Likely	Somewhat Likely	Very Likely	Very Likely	Very Likely	Very Likely	Very Likely	Somewhat Likely
Atebubu-Amantin Municipal	Secundigravida	1	1	First Trimester	No Defect	B+	9.1	Yes	Moderate Anaemia	Negative	Negative	Negative	Negative	Negative	Negative	30	26-30	Married	Primary Education	Christianity	Employed	Trading/Marketing	Ghȼ 1100 - 2000	Extended (Husband/ male partner and wife/ female partner, children and relatives)	Compound House	Blocks with iron sheets	2025-05-01	Yes	Yes	No	Very Likely	Very Likely	Very Likely	Very Likely	Very Likely	Very Likely	Very Likely	Very Likely	Very Likely	Very Likely	Very Likely	Very Likely	Very Likely	Very Likely	Very Likely	Very Likely	Very Likely	Very Likely	Very Likely
Atebubu-Amantin Municipal	Multigravida	3	4	Second Trimester	No Defect	B+	9.7	Yes	Moderate Anaemia	Negative	Negative	Negative	Negative	Negative	Negative	32	31-40	Married	Primary Education	Islam	Employed	Trading/Marketing	Ghȼ 100 - 500	Extended (Husband/ male partner and wife/ female partner, children and relatives)	Compound House	Blocks with iron sheets	2025-05-01	Yes	Yes	No	Very Likely	Very Likely	Very Likely	Very Likely	Very Likely	Very Likely	Very Likely	Somewhat Likely	Extremely Likely	Extremely Likely	Very Likely	Very Likely	Extremely Likely	Very Likely	Very Likely	Very Likely	Extremely Likely	Very Likely	Very Likely
Atebubu-Amantin Municipal	Secundigravida	1	2	First Trimester	No Defect	B+	8.4	Yes	Moderate Anaemia	Negative	Negative	Negative	Negative	Negative	Negative	28	26-30	Married	No Formal Education	Christianity	Employed	Trading/Marketing	Ghȼ 600 - 1000	Extended (Husband/ male partner and wife/ female partner, children and relatives)	Compound House	Blocks with iron sheets	2025-05-01	Yes	Yes	No	Very Likely	Very Likely	Very Likely	Extremely Likely	Very Likely	Very Likely	Very Likely	Very Likely	Very Likely	Very Likely	Very Likely	Very Likely	Extremely Likely	Very Likely	Very Likely	Extremely Likely	Extremely Likely	Very Likely	Very Likely
Atebubu-Amantin Municipal	Secundigravida	1	8	Third Trimester	No Defect	B+	11.8	No	Non-anaemic	Negative	Negative	Negative	Negative	Negative	Negative	22	18-25	Married	Tertiary	Christianity	Employed	Professional Employment	Ghȼ 2100 - 3000	Extended (Husband/ male partner and wife/ female partner, children and relatives)	Compound House	Blocks with iron sheets	2025-05-01	Yes	Yes	Yes	Very Likely	Very Likely	Very Likely	Extremely Likely	Extremely Likely	Very Likely	Very Likely	Extremely Likely	Extremely Likely	Extremely Likely	Very Likely	Very Likely	Very Likely	Extremely Likely	Somewhat Likely	Extremely Likely	Very Likely	Extremely Likely	Very Likely
Atebubu-Amantin Municipal	Secundigravida	1	3	First Trimester	No Defect	B+	8.8	Yes	Moderate Anaemia	Positive	Negative	Negative	Negative	Negative	Negative	26	26-30	Married	Primary Education	Christianity	Employed	Trading/Marketing	Ghȼ 100 - 500	Nuclear (Husband/ male partner and wife/ female partner with or without children or relatives)	Compound House	Blocks with iron sheets	2025-05-01	Yes	Yes	No	Very Likely	Very Likely	Very Likely	Very Likely	Very Likely	Very Likely	Very Likely	Extremely Likely	Extremely Likely	Somewhat Likely	Very Likely	Extremely Likely	Very Likely	Extremely Likely	Extremely Likely	Extremely Likely	Very Likely	Very Likely	Extremely Likely
Atebubu-Amantin Municipal	Secundigravida	1	2	First Trimester	No Defect	AB+	8.6	Yes	Moderate Anaemia	Negative	Negative	Negative	Negative	Negative	Negative	28	26-30	Married	No Formal Education	Islam	Employed	Trading/Marketing	Ghȼ 600 - 1000	Nuclear (Husband/ male partner and wife/ female partner with or without children or relatives)	Compound House	Blocks with iron sheets	2025-10-06	Yes	Yes	No	Very Likely	Very Likely	Very Likely	Very Likely	Very Likely	Very Likely	Very Likely	Very Likely	Very Likely	Very Likely	Very Likely	Very Likely	Very Likely	Very Likely	Very Likely	Very Likely	Very Likely	Very Likely	Very Likely
Atebubu-Amantin Municipal	Secundigravida	1	1	First Trimester	No Defect	AB+	9.2	Yes	Moderate Anaemia	Negative	Negative	Negative	Negative	Negative	Negative	30	26-30	Married	Primary Education	Islam	Employed	Hairdressing	Ghȼ 1100 - 2000	Extended (Husband/ male partner and wife/ female partner, children and relatives)	Compound House	Blocks with iron sheets	2025-10-06	Yes	Yes	No	Very Likely	Very Likely	Very Likely	Very Likely	Very Likely	Very Likely	Very Likely	Very Likely	Very Likely	Very Likely	Very Likely	Very Likely	Very Likely	Very Likely	Very Likely	Very Likely	Very Likely	Very Likely	Very Likely
Atebubu-Amantin Municipal	Primigravida	0	2	First Trimester	No Defect	O+	10.7	Yes	Mild Anaemia	Negative	Negative	Negative	Negative	Negative	Negative	24	18-25	Married	Tertiary	Christianity	Employed	Professional Employment	Ghȼ 2100 - 3000	Extended (Husband/ male partner and wife/ female partner, children and relatives)	Self-Contain House	Blocks with iron sheets	2025-05-01	Yes	Yes	Yes	Very Likely	Very Likely	Very Likely	Very Likely	Very Likely	Extremely Likely	Very Likely	Very Likely	Very Likely	Very Likely	Very Likely	Very Likely	Very Likely	Somewhat Likely	Very Likely	Very Likely	Extremely Likely	Very Likely	Very Likely
Atebubu-Amantin Municipal	Secundigravida	0	1	Second Trimester	Partial Defect	B+	9.9	Yes	Moderate Anaemia	Negative	Negative	Negative	Positive	Negative	Negative	30	26-30	Not Married	No Formal Education	Islam	Employed	Hairdressing	Ghȼ 100 - 500	Nuclear (Husband/ male partner and wife/ female partner with or without children or relatives)	Compound House	Blocks with iron sheets	2025-10-06	No	Yes	No	Very Likely	Very Likely	Very Likely	Very Likely	Very Likely	Very Likely	Very Likely	Very Likely	Very Likely	Very Likely	Very Likely	Very Likely	Very Likely	Very Likely	Very Likely	Very Likely	Very Likely	Very Likely	Very Likely
Atebubu-Amantin Municipal	Primigravida	0	9	Third Trimester	No Defect	AB+	13.3	No	Non-anaemic	Negative	Negative	Negative	Negative	Negative	Negative	32	31-40	Married	Primary Education	Christianity	Employed	Seamstressing	Ghȼ 100 - 500	Extended (Husband/ male partner and wife/ female partner, children and relatives)	Compound House	Blocks with iron sheets	2015-11-01	Yes	Yes	Yes	Somewhat Likely	Very Likely	Somewhat Likely	Very Likely	Very Likely	Very Likely	Very Likely	Very Likely	Very Likely	Very Likely	Very Likely	Very Likely	Very Likely	Very Likely	Very Likely	Very Likely	Very Likely	Very Likely	Very Likely
Atebubu-Amantin Municipal	Primigravida	0	2	First Trimester	No Defect	A+	10.6	Yes	Mild Anaemia	Negative	Negative	Negative	Negative	Negative	Negative	28	26-30	Married	No Formal Education	Islam	Employed	Hairdressing	Ghȼ 100 - 500	Nuclear (Husband/ male partner and wife/ female partner with or without children or relatives)	Compound House	Blocks with iron sheets	2025-10-06	Yes	Yes	No	Very Likely	Very Likely	Very Likely	Very Likely	Very Likely	Very Likely	Very Likely	Very Likely	Very Likely	Very Likely	Very Likely	Very Likely	Very Likely	Very Likely	Very Likely	Very Likely	Very Likely	Very Likely	Very Likely
Atebubu-Amantin Municipal	Secundigravida	1	5	Second Trimester	No Defect	O+	9.9	Yes	Moderate Anaemia	Negative	Negative	Negative	Negative	Negative	Negative	30	26-30	Married	Primary Education	Christianity	Employed	Farming	Ghȼ 100 - 500	Extended (Husband/ male partner and wife/ female partner, children and relatives)	Self-Contain House	Blocks with iron sheets	2025-10-06	Yes	Yes	No	Very Likely	Very Likely	Extremely Likely	Very Likely	Very Likely	Very Likely	Very Likely	Very Likely	Very Likely	Very Likely	Very Likely	Very Likely	Extremely Likely	Very Likely	Extremely Likely	Extremely Likely	Very Likely	Very Likely	Very Likely
Atebubu-Amantin Municipal	Secundigravida	1	6	Second Trimester	No Defect	O+	12.9	No	Non-anaemic	Negative	Negative	Negative	Negative	Negative	Negative	31	31-40	Married	Primary Education	Christianity	Employed	Hairdressing	Ghȼ 600 - 1000	Extended (Husband/ male partner and wife/ female partner, children and relatives)	Compound House	Blocks with iron sheets	2025-05-01	Yes	Yes	Yes	Very Likely	Very Likely	Somewhat Likely	Somewhat Likely	Somewhat Likely	Very Likely	Very Likely	Somewhat Likely	Very Likely	Very Likely	Not Very Likely	Somewhat Likely	Very Likely	Very Likely	Very Likely	Somewhat Likely	Very Likely	Somewhat Likely	Somewhat Likely
Atebubu-Amantin Municipal	Secundigravida	1	2	First Trimester	No Defect	B+	9.3	Yes	Moderate Anaemia	Negative	Negative	Negative	Negative	Negative	Negative	27	26-30	Married	Tertiary	Christianity	Employed	Professional Employment	Ghȼ 2100 - 3000	Extended (Husband/ male partner and wife/ female partner, children and relatives)	Compound House	Blocks with iron sheets	2025-10-06	Yes	Yes	No	Very Likely	Very Likely	Very Likely	Very Likely	Very Likely	Very Likely	Very Likely	Very Likely	Very Likely	Very Likely	Very Likely	Very Likely	Very Likely	Very Likely	Very Likely	Very Likely	Very Likely	Very Likely	Very Likely
Atebubu-Amantin Municipal	Secundigravida	1	3	Second Trimester	No Defect	A+	9.5	Yes	Moderate Anaemia	Negative	Negative	Negative	Negative	Negative	Negative	30	26-30	Married	Primary Education	Christianity	Employed	Farming	Ghȼ 100 - 500	Extended (Husband/ male partner and wife/ female partner, children and relatives)	Compound House	Blocks with iron sheets	2025-10-06	Yes	Yes	No	Very Likely	Very Likely	Very Likely	Very Likely	Very Likely	Very Likely	Very Likely	Very Likely	Very Likely	Very Likely	Very Likely	Very Likely	Very Likely	Very Likely	Very Likely	Very Likely	Very Likely	Very Likely	Very Likely
Atebubu-Amantin Municipal	Secundigravida	1	2	First Trimester	No Defect	B+	9.9	Yes	Moderate Anaemia	Negative	Negative	Negative	Negative	Negative	Negative	32	31-40	Married	No Formal Education	Christianity	Employed	Farming	Ghȼ 600 - 1000	Extended (Husband/ male partner and wife/ female partner, children and relatives)	Compound House	Blocks with iron sheets	2025-05-01	Yes	Yes	Yes	Very Likely	Very Likely	Very Likely	Very Likely	Very Likely	Very Likely	Very Likely	Very Likely	Very Likely	Very Likely	Very Likely	Very Likely	Very Likely	Very Likely	Very Likely	Very Likely	Extremely Likely	Very Likely	Very Likely
Atebubu-Amantin Municipal	Secundigravida	1	2	First Trimester	No Defect	B+	8.4	Yes	Moderate Anaemia	Negative	Negative	Negative	Negative	Negative	Negative	28	26-30	Married	Primary Education	Christianity	Employed	Hairdressing	Ghȼ 100 - 500	Extended (Husband/ male partner and wife/ female partner, children and relatives)	Compound House	Blocks with iron sheets	2025-10-06	Yes	Yes	No	Very Likely	Very Likely	Very Likely	Very Likely	Very Likely	Very Likely	Very Likely	Very Likely	Very Likely	Very Likely	Very Likely	Very Likely	Very Likely	Very Likely	Very Likely	Very Likely	Very Likely	Very Likely	Very Likely
Atebubu-Amantin Municipal	Secundigravida	1	2	First Trimester	No Defect	B+	9.8	Yes	Moderate Anaemia	Negative	Negative	Negative	Negative	Negative	Negative	30	26-30	Married	Primary Education	Christianity	Employed	Farming	Ghȼ 100 - 500	Extended (Husband/ male partner and wife/ female partner, children and relatives)	Compound House	Blocks with iron sheets	2025-10-06	Yes	Yes	No	Very Likely	Very Likely	Very Likely	Very Likely	Very Likely	Very Likely	Very Likely	Very Likely	Very Likely	Very Likely	Very Likely	Very Likely	Very Likely	Very Likely	Very Likely	Very Likely	Very Likely	Very Likely	Very Likely
Atebubu-Amantin Municipal	Primigravida	0	1	First Trimester	No Defect	A+	12.3	No	Non-anaemic	Negative	Negative	Negative	Negative	Negative	Negative	34	31-40	Married	Tertiary	Christianity	Employed	Professional Employment	Ghȼ 3100 - 4000	Extended (Husband/ male partner and wife/ female partner, children and relatives)	Compound House	Blocks with iron sheets	2025-05-01	Yes	Yes	Yes	Somewhat Likely	Very Likely	Very Likely	Very Likely	Very Likely	Very Likely	Very Likely	Very Likely	Very Likely	Very Likely	Very Likely	Somewhat Likely	Very Likely	Very Likely	Very Likely	Very Likely	Very Likely	Very Likely	Very Likely
Atebubu-Amantin Municipal	Secundigravida	1	2	First Trimester	No Defect	B+	8.7	Yes	Moderate Anaemia	Negative	Negative	Negative	Negative	Negative	Negative	26	26-30	Married	Primary Education	Islam	Employed	Trading/Marketing	Ghȼ 1100 - 2000	Nuclear (Husband/ male partner and wife/ female partner with or without children or relatives)	Compound House	Blocks with iron sheets	2025-10-06	Yes	Yes	No	Very Likely	Very Likely	Very Likely	Very Likely	Very Likely	Very Likely	Very Likely	Very Likely	Very Likely	Very Likely	Very Likely	Very Likely	Very Likely	Very Likely	Very Likely	Very Likely	Very Likely	Very Likely	Very Likely
Atebubu-Amantin Municipal	Primigravida	0	1	First Trimester	No Defect	A+	10.4	Yes	Mild Anaemia	Negative	Negative	Negative	Negative	Negative	Negative	24	18-25	Married	Senior High School	Christianity	Employed	Trading/Marketing	Ghȼ 100 - 500	Extended (Husband/ male partner and wife/ female partner, children and relatives)	Compound House	Blocks with iron sheets	2025-10-06	No	No	No	Very Likely	Very Likely	Very Likely	Very Likely	Somewhat Likely	Extremely Likely	Extremely Likely	Extremely Likely	Extremely Likely	Extremely Likely	Very Likely	Extremely Likely	Extremely Likely	Very Likely	Extremely Likely	Extremely Likely	Extremely Likely	Extremely Likely	Somewhat Likely
Atebubu-Amantin Municipal	Secundigravida	1	2	First Trimester	No Defect	B+	9.1	Yes	Moderate Anaemia	Negative	Negative	Negative	Negative	Negative	Negative	28	26-30	Married	Primary Education	Christianity	Employed	Trading/Marketing	Ghȼ 1100 - 2000	Extended (Husband/ male partner and wife/ female partner, children and relatives)	Compound House	Blocks with iron sheets	2025-05-01	Yes	Yes	No	Very Likely	Very Likely	Very Likely	Very Likely	Very Likely	Very Likely	Very Likely	Very Likely	Very Likely	Very Likely	Very Likely	Very Likely	Very Likely	Very Likely	Very Likely	Very Likely	Very Likely	Very Likely	Very Likely
Atebubu-Amantin Municipal	Primigravida	0	1	First Trimester	No Defect	A+	12.6	No	Non-anaemic	Negative	Positive	Negative	Negative	Negative	Negative	32	31-40	Married	No Formal Education	Christianity	Employed	Trading/Marketing	Ghȼ 1100 - 2000	Extended (Husband/ male partner and wife/ female partner, children and relatives)	Compound House	Blocks with iron sheets	2025-10-06	Yes	Yes	Yes	Very Likely	Very Likely	Somewhat Likely	Somewhat Likely	Somewhat Likely	Somewhat Likely	Somewhat Likely	Somewhat Likely	Somewhat Likely	Very Likely	Very Likely	Very Likely	Somewhat Likely	Very Likely	Very Likely	Very Likely	Very Likely	Very Likely	Very Likely
Atebubu-Amantin Municipal	Secundigravida	1	2	First Trimester	No Defect	O+	6.4	Yes	Mild Anaemia	Negative	Negative	Negative	Negative	Negative	Negative	27	26-30	Married	No Formal Education	Christianity	Employed	Trading/Marketing	Ghȼ 100 - 500	Nuclear (Husband/ male partner and wife/ female partner with or without children or relatives)	Compound House	Blocks with iron sheets	2025-05-01	Yes	Yes	No	Very Likely	Very Likely	Very Likely	Somewhat Likely	Very Likely	Very Likely	Very Likely	Extremely Likely	Very Likely	Extremely Likely	Very Likely	Very Likely	Very Likely	Very Likely	Very Likely	Very Likely	Very Likely	Extremely Likely	Very Likely
Atebubu-Amantin Municipal	Primigravida	0	2	First Trimester	No Defect	AB+	9.7	Yes	Moderate Anaemia	Negative	Negative	Negative	Negative	Negative	Negative	28	26-30	Married	Primary Education	Christianity	Employed	Trading/Marketing	Ghȼ 600 - 1000	Extended (Husband/ male partner and wife/ female partner, children and relatives)	Compound House	Blocks with iron sheets	2025-05-01	Yes	Yes	Yes	Very Likely	Very Likely	Very Likely	Very Likely	Very Likely	Very Likely	Very Likely	Very Likely	Very Likely	Very Likely	Very Likely	Very Likely	Very Likely	Very Likely	Very Likely	Very Likely	Very Likely	Very Likely	Very Likely
Atebubu-Amantin Municipal	Primigravida	0	6	Second Trimester	No Defect	A+	12.6	No	Non-anaemic	Negative	Negative	Negative	Negative	Negative	Negative	31	31-40	Married	No Formal Education	Christianity	Employed	Seamstressing	Ghȼ 100 - 500	Extended (Husband/ male partner and wife/ female partner, children and relatives)	Compound House	Blocks with iron sheets	2025-10-06	Yes	Yes	Yes	Very Likely	Very Likely	Very Likely	Very Likely	Very Likely	Very Likely	Very Likely	Very Likely	Very Likely	Very Likely	Very Likely	Very Likely	Very Likely	Somewhat Likely	Very Likely	Very Likely	Very Likely	Very Likely	Somewhat Likely
Kintampo North Municipal	Multigravida	3	7	Third Trimester	No Defect	B+	9.7	Yes	Moderate Anaemia	Negative	Negative	Negative	Negative	Negative	Negative	30	26-30	Married	Primary Education	Christianity	Employed	Seamstressing	Ghȼ 100 - 500	Nuclear (Husband/ male partner and wife/ female partner with or without children or relatives)	Compound House	Blocks with iron sheets	2025-05-01	Yes	Yes	No	Very Likely	Very Likely	Very Likely	Extremely Likely	Very Likely	Very Likely	Very Likely	Somewhat Likely	Very Likely	Very Likely	Very Likely	Very Likely	Very Likely	Very Likely	Very Likely	Very Likely	Very Likely	Very Likely	Very Likely
Kintampo North Municipal	Secundigravida	1	2	First Trimester	No Defect	B+	10.3	Yes	Mild Anaemia	Negative	Negative	Negative	Negative	Negative	Negative	30	26-30	Married	Tertiary	Christianity	Employed	Professional Employment	Ghȼ 2100 - 3000	Extended (Husband/ male partner and wife/ female partner, children and relatives)	Compound House	Blocks with iron sheets	2025-05-01	Yes	Yes	No	Very Likely	Very Likely	Very Likely	Very Likely	Very Likely	Very Likely	Very Likely	Very Likely	Very Likely	Very Likely	Very Likely	Very Likely	Very Likely	Very Likely	Very Likely	Very Likely	Very Likely	Very Likely	Very Likely
Kintampo North Municipal	Primigravida	0	3	First Trimester	No Defect	A+	13.2	No	Non-anaemic	Negative	Negative	Negative	Negative	Negative	Negative	30	26-30	Married	Senior High School	Christianity	Employed	Seamstressing	Ghȼ 100 - 500	Nuclear (Husband/ male partner and wife/ female partner with or without children or relatives)	Compound House	Blocks with iron sheets	2025-05-01	Yes	Yes	Yes	Very Likely	Very Likely	Very Likely	Very Likely	Very Likely	Somewhat Likely	Very Likely	Very Likely	Very Likely	Very Likely	Very Likely	Very Likely	Very Likely	Very Likely	Very Likely	Very Likely	Very Likely	Very Likely	Very Likely
Kintampo North Municipal	Secundigravida	1	1	First Trimester	No Defect	B+	9.2	Yes	Moderate Anaemia	Negative	Negative	Negative	Negative	Negative	Negative	28	26-30	Married	Primary Education	Islam	Employed	Hairdressing	Ghȼ 100 - 500	Extended (Husband/ male partner and wife/ female partner, children and relatives)	Compound House	Blocks with iron sheets	2025-05-01	Yes	Yes	Yes	Very Likely	Very Likely	Very Likely	Very Likely	Very Likely	Very Likely	Very Likely	Very Likely	Very Likely	Very Likely	Very Likely	Very Likely	Very Likely	Very Likely	Very Likely	Very Likely	Very Likely	Very Likely	Very Likely
Kintampo North Municipal	Primigravida	0	4	Second Trimester	No Defect	A+	9.7	Yes	Moderate Anaemia	Negative	Negative	Negative	Negative	Negative	Negative	26	26-30	Married	No Formal Education	Christianity	Employed	Domestic Activities	Ghȼ 100 - 500	Nuclear (Husband/ male partner and wife/ female partner with or without children or relatives)	Compound House	Blocks with iron sheets	2025-05-01	Yes	Yes	No	Very Likely	Very Likely	Very Likely	Very Likely	Very Likely	Very Likely	Very Likely	Very Likely	Very Likely	Somewhat Likely	Somewhat Likely	Somewhat Likely	Very Likely	Very Likely	Very Likely	Somewhat Likely	Very Likely	Very Likely	Very Likely
Kintampo North Municipal	Multigravida	3	6	Second Trimester	No Defect	AB+	10.4	Yes	Mild Anaemia	Negative	Negative	Negative	Negative	Negative	Negative	30	26-30	Married	No Formal Education	Christianity	Employed	Trading/Marketing	Ghȼ 600 - 1000	Extended (Husband/ male partner and wife/ female partner, children and relatives)	Self-Contain House	Blocks with iron sheets	2025-10-06	Yes	Yes	No	Very Likely	Very Likely	Very Likely	Very Likely	Very Likely	Somewhat Likely	Very Likely	Very Likely	Very Likely	Very Likely	Extremely Likely	Somewhat Likely	Somewhat Likely	Very Likely	Very Likely	Very Likely	Somewhat Likely	Somewhat Likely	Very Likely
Kintampo North Municipal	Primigravida	0	7	Third Trimester	No Defect	A+	11.6	No	Non-anaemic	Negative	Negative	Negative	Negative	Negative	Negative	38	31-40	Married	Primary Education	Christianity	Employed	Seamstressing	Ghȼ 100 - 500	Extended (Husband/ male partner and wife/ female partner, children and relatives)	Compound House	Blocks with iron sheets	2025-05-01	Yes	Yes	Yes	Very Likely	Very Likely	Very Likely	Very Likely	Very Likely	Very Likely	Very Likely	Very Likely	Very Likely	Somewhat Likely	Somewhat Likely	Very Likely	Very Likely	Very Likely	Very Likely	Very Likely	Very Likely	Very Likely	Very Likely
Kintampo North Municipal	Secundigravida	1	2	First Trimester	No Defect	O+	10.3	Yes	Mild Anaemia	Negative	Negative	Negative	Negative	Negative	Negative	30	26-30	Married	Senior High School	Islam	Employed	Hairdressing	Ghȼ 600 - 1000	Extended (Husband/ male partner and wife/ female partner, children and relatives)	Compound House	Blocks with iron sheets	2025-10-06	Yes	Yes	Yes	Very Likely	Very Likely	Very Likely	Very Likely	Very Likely	Very Likely	Very Likely	Very Likely	Very Likely	Very Likely	Very Likely	Very Likely	Very Likely	Very Likely	Very Likely	Very Likely	Very Likely	Very Likely	Very Likely
Kintampo North Municipal	Secundigravida	1	2	Second Trimester	No Defect	B+	9.8	Yes	Moderate Anaemia	Negative	Negative	Negative	Negative	Negative	Negative	30	26-30	Married	No Formal Education	Islam	Employed	Seamstressing	Ghȼ 100 - 500	Extended (Husband/ male partner and wife/ female partner, children and relatives)	Compound House	Blocks with iron sheets	2025-05-01	Yes	Yes	No	Very Likely	Very Likely	Very Likely	Very Likely	Very Likely	Very Likely	Very Likely	Very Likely	Very Likely	Very Likely	Very Likely	Very Likely	Very Likely	Very Likely	Very Likely	Very Likely	Very Likely	Very Likely	Very Likely
Kintampo North Municipal	Multigravida	4+	6	Second Trimester	No Defect	B+	7.4	Yes	Moderate Anaemia	Negative	Negative	Negative	Negative	Negative	Negative	31	31-40	Married	Primary Education	Christianity	Employed	Hairdressing	Ghȼ 100 - 500	Extended (Husband/ male partner and wife/ female partner, children and relatives)	Self-Contain House	Blocks with iron sheets	2025-10-06	Yes	Yes	No	Somewhat Likely	Very Likely	Somewhat Likely	Very Likely	Very Likely	Very Likely	Very Likely	Very Likely	Somewhat Likely	Very Likely	Very Likely	Somewhat Likely	Very Likely	Very Likely	Very Likely	Very Likely	Very Likely	Very Likely	Very Likely
Kintampo North Municipal	Primigravida	1	2	First Trimester	Partial Defect	A+	8.9	Yes	Moderate Anaemia	Negative	Negative	Negative	Negative	Positive	Negative	30	26-30	Not Married	No Formal Education	Christianity	Employed	Farming	Ghȼ 100 - 500	Extended (Husband/ male partner and wife/ female partner, children and relatives)	Compound House	Blocks with iron sheets	2025-05-01	Yes	Yes	No	Very Likely	Very Likely	Very Likely	Very Likely	Very Likely	Very Likely	Very Likely	Very Likely	Very Likely	Very Likely	Somewhat Likely	Very Likely	Very Likely	Very Likely	Very Likely	Very Likely	Extremely Likely	Very Likely	Very Likely
Kintampo North Municipal	Primigravida	0	7	Third Trimester	No Defect	O+	10.8	Yes	Moderate Anaemia	Negative	Negative	Negative	Negative	Negative	Negative	27	26-30	Married	No Formal Education	Christianity	Employed	Trading/Marketing	Ghȼ 600 - 1000	Extended (Husband/ male partner and wife/ female partner, children and relatives)	Compound House	Blocks with iron sheets	2025-05-01	Yes	Yes	No	Somewhat Likely	Very Likely	Very Likely	Very Likely	Very Likely	Very Likely	Very Likely	Very Likely	Very Likely	Very Likely	Very Likely	Very Likely	Very Likely	Very Likely	Very Likely	Very Likely	Very Likely	Very Likely	Very Likely
Kintampo North Municipal	Secundigravida	1	8	Third Trimester	No Defect	O+	11.7	No	Non-anaemic	Negative	Negative	Negative	Negative	Negative	Negative	28	26-30	Married	Primary Education	Christianity	Employed	Hairdressing	Ghȼ 100 - 500	Extended (Husband/ male partner and wife/ female partner, children and relatives)	Compound House	Blocks with iron sheets	2025-10-06	Yes	Yes	No	Somewhat Likely	Very Likely	Very Likely	Very Likely	Very Likely	Very Likely	Very Likely	Very Likely	Very Likely	Very Likely	Very Likely	Somewhat Likely	Very Likely	Very Likely	Somewhat Likely	Very Likely	Very Likely	Very Likely	Very Likely
Kintampo North Municipal	Multigravida	4+	2	First Trimester	No Defect	AB+	9.3	Yes	Moderate Anaemia	Negative	Negative	Negative	Negative	Negative	Negative	26	26-30	Married	Senior High School	Christianity	Employed	Farming	Ghȼ 100 - 500	Extended (Husband/ male partner and wife/ female partner, children and relatives)	Compound House	Blocks with iron sheets	2025-10-06	Yes	Yes	No	Somewhat Likely	Very Likely	Very Likely	Somewhat Likely	Somewhat Likely	Very Likely	Very Likely	Very Likely	Very Likely	Very Likely	Very Likely	Very Likely	Very Likely	Very Likely	Very Likely	Somewhat Likely	Very Likely	Very Likely	Somewhat Likely
Kintampo North Municipal	Secundigravida	1	2	First Trimester	No Defect	A+	9.7	Yes	Moderate Anaemia	Negative	Negative	Negative	Negative	Negative	Negative	21	18-25	Married	Primary Education	Christianity	Employed	Seamstressing	Ghȼ 1100 - 2000	Extended (Husband/ male partner and wife/ female partner, children and relatives)	Self-Contain House	Blocks with iron sheets	2025-10-06	Yes	Yes	No	Very Likely	Very Likely	Very Likely	Very Likely	Very Likely	Very Likely	Very Likely	Very Likely	Very Likely	Very Likely	Very Likely	Somewhat Likely	Very Likely	Somewhat Likely	Very Likely	Very Likely	Very Likely	Somewhat Likely	Very Likely
Kintampo North Municipal	Multigravida	3	1	First Trimester	No Defect	B+	8.9	Yes	Moderate Anaemia	Negative	Negative	Negative	Negative	Negative	Negative	30	26-30	Married	No Formal Education	Christianity	Employed	Hairdressing	Ghȼ 600 - 1000	Extended (Husband/ male partner and wife/ female partner, children and relatives)	Compound House	Blocks with iron sheets	2025-10-06	Yes	Yes	No	Very Likely	Somewhat Likely	Very Likely	Very Likely	Somewhat Likely	Very Likely	Very Likely	Somewhat Likely	Very Likely	Somewhat Likely	Somewhat Likely	Very Likely	Very Likely	Very Likely	Somewhat Likely	Very Likely	Somewhat Likely	Very Likely	Somewhat Likely
Kintampo North Municipal	Multigravida	4+	7	Third Trimester	No Defect	O+	9.6	Yes	Moderate Anaemia	Negative	Negative	Negative	Negative	Negative	Negative	30	26-30	Married	Primary Education	Christianity	Employed	Seamstressing	Ghȼ 100 - 500	Extended (Husband/ male partner and wife/ female partner, children and relatives)	Self-Contain House	Blocks with iron sheets	2025-05-01	Yes	Yes	No	Somewhat Likely	Extremely Likely	Somewhat Likely	Somewhat Likely	Extremely Likely	Very Likely	Very Likely	Very Likely	Very Likely	Very Likely	Very Likely	Somewhat Likely	Very Likely	Very Likely	Very Likely	Somewhat Likely	Very Likely	Very Likely	Somewhat Likely
Kintampo North Municipal	Multigravida	3	2	First Trimester	No Defect	A+	10.7	Yes	Mild Anaemia	Negative	Negative	Negative	Negative	Negative	Negative	30	26-30	Married	Primary Education	Christianity	Employed	Trading/Marketing	Ghȼ 1100 - 2000	Nuclear (Husband/ male partner and wife/ female partner with or without children or relatives)	Self-Contain House	Blocks with iron sheets	2025-10-06	Yes	Yes	No	Somewhat Likely	Very Likely	Somewhat Likely	Very Likely	Very Likely	Somewhat Likely	Very Likely	Somewhat Likely	Very Likely	Very Likely	Very Likely	Very Likely	Very Likely	Extremely Likely	Very Likely	Somewhat Likely	Somewhat Likely	Somewhat Likely	Very Likely
Kintampo North Municipal	Primigravida	1	2	First Trimester	No Defect	O+	7.9	Yes	Moderate Anaemia	Negative	Negative	Negative	Negative	Positive	Negative	28	26-30	Not Married	No Formal Education	Christianity	Employed	Hairdressing	Ghȼ 600 - 1000	Extended (Husband/ male partner and wife/ female partner, children and relatives)	Compound House	Blocks with iron sheets	2025-10-06	Yes	Yes	No	Very Likely	Very Likely	Very Likely	Extremely Likely	Extremely Likely	Somewhat Likely	Somewhat Likely	Extremely Likely	Extremely Likely	Very Likely	Very Likely	Very Likely	Very Likely	Very Likely	Very Likely	Very Likely	Very Likely	Somewhat Likely	Extremely Likely
Kintampo North Municipal	Multigravida	4+	7	Third Trimester	No Defect	O+	10.8	Yes	Mild Anaemia	Negative	Negative	Negative	Negative	Negative	Negative	30	26-30	Married	Primary Education	Christianity	Employed	Seamstressing	Ghȼ 100 - 500	Extended (Husband/ male partner and wife/ female partner, children and relatives)	Self-Contain House	Blocks with iron sheets	2025-10-06	Yes	Yes	No	Very Likely	Very Likely	Very Likely	Very Likely	Very Likely	Very Likely	Very Likely	Somewhat Likely	Very Likely	Very Likely	Very Likely	Very Likely	Very Likely	Very Likely	Very Likely	Very Likely	Very Likely	Very Likely	Very Likely
Kintampo North Municipal	Secundigravida	0	2	First Trimester	No Defect	A+	9.5	Yes	Moderate Anaemia	Negative	Negative	Negative	Negative	Negative	Negative	27	26-30	Married	Primary Education	Christianity	Employed	Seamstressing	Ghȼ 600 - 1000	Extended (Husband/ male partner and wife/ female partner, children and relatives)	Compound House	Blocks with iron sheets	2025-10-06	Yes	Yes	No	Very Likely	Very Likely	Very Likely	Very Likely	Very Likely	Very Likely	Very Likely	Very Likely	Very Likely	Very Likely	Very Likely	Very Likely	Very Likely	Very Likely	Very Likely	Very Likely	Very Likely	Very Likely	Very Likely
Kintampo North Municipal	Multigravida	3	3	First Trimester	No Defect	AB+	10.7	Yes	Mild Anaemia	Negative	Negative	Negative	Negative	Negative	Negative	30	26-30	Married	Primary Education	Christianity	Employed	Farming	Ghȼ 1100 - 2000	Extended (Husband/ male partner and wife/ female partner, children and relatives)	Self-Contain House	Blocks with iron sheets	2025-10-06	Yes	Yes	No	Somewhat Likely	Somewhat Likely	Very Likely	Somewhat Likely	Very Likely	Very Likely	Somewhat Likely	Very Likely	Very Likely	Very Likely	Very Likely	Very Likely	Very Likely	Very Likely	Very Likely	Very Likely	Very Likely	Very Likely	Very Likely
Kintampo North Municipal	Secundigravida	1	2	First Trimester	No Defect	B+	8.6	Yes	Moderate Anaemia	Negative	Negative	Negative	Negative	Negative	Negative	30	26-30	Married	No Formal Education	Christianity	Employed	Hairdressing	Ghȼ 100 - 500	Extended (Husband/ male partner and wife/ female partner, children and relatives)	Compound House	Blocks with iron sheets	2025-10-06	Yes	Yes	No	Very Likely	Very Likely	Very Likely	Very Likely	Very Likely	Very Likely	Very Likely	Very Likely	Very Likely	Very Likely	Very Likely	Very Likely	Very Likely	Very Likely	Very Likely	Very Likely	Very Likely	Very Likely	Very Likely
Kintampo North Municipal	Multigravida	3	3	First Trimester	No Defect	AB+	9.6	Yes	Moderate Anaemia	Negative	Negative	Negative	Negative	Negative	Negative	34	31-40	Married	Primary Education	Christianity	Employed	Seamstressing	Ghȼ 600 - 1000	Extended (Husband/ male partner and wife/ female partner, children and relatives)	Self-Contain House	Blocks with iron sheets	2025-05-01	Yes	Yes	No	Somewhat Likely	Very Likely	Not Very Likely	Somewhat Likely	Extremely Likely	Very Likely	Very Likely	Very Likely	Very Likely	Very Likely	Very Likely	Very Likely	Very Likely	Very Likely	Very Likely	Somewhat Likely	Somewhat Likely	Somewhat Likely	Somewhat Likely
Kintampo North Municipal	Multigravida	3	7	Third Trimester	No Defect	B+	8.8	Yes	Moderate Anaemia	Negative	Negative	Negative	Negative	Negative	Negative	30	26-30	Married	Senior High School	Christianity	Employed	Farming	Ghȼ 600 - 1000	Extended (Husband/ male partner and wife/ female partner, children and relatives)	Self-Contain House	Blocks with iron sheets	2025-10-06	Yes	Yes	No	Somewhat Likely	Very Likely	Somewhat Likely	Somewhat Likely	Somewhat Likely	Somewhat Likely	Very Likely	Very Likely	Somewhat Likely	Very Likely	Very Likely	Somewhat Likely	Somewhat Likely	Somewhat Likely	Very Likely	Very Likely	Somewhat Likely	Very Likely	Very Likely
Kintampo North Municipal	Multigravida	3	3	First Trimester	No Defect	A+	10.8	Yes	Mild Anaemia	Negative	Negative	Negative	Negative	Negative	Negative	28	26-30	Married	Primary Education	Christianity	Employed	Hairdressing	Ghȼ 100 - 500	Nuclear (Husband/ male partner and wife/ female partner with or without children or relatives)	Self-Contain House	Blocks with iron sheets	2025-10-06	Yes	Yes	No	Very Likely	Very Likely	Somewhat Likely	Somewhat Likely	Very Likely	Very Likely	Very Likely	Somewhat Likely	Somewhat Likely	Very Likely	Very Likely	Very Likely	Very Likely	Somewhat Likely	Somewhat Likely	Somewhat Likely	Very Likely	Very Likely	Somewhat Likely
Kintampo North Municipal	Secundigravida	1	3	First Trimester	No Defect	A+	8.4	Yes	Moderate Anaemia	Negative	Negative	Negative	Negative	Negative	Negative	30	26-30	Married	No Formal Education	Christianity	Employed	Trading/Marketing	Ghȼ 100 - 500	Extended (Husband/ male partner and wife/ female partner, children and relatives)	Compound House	Blocks with iron sheets	2025-05-01	Yes	Yes	No	Very Likely	Very Likely	Very Likely	Very Likely	Very Likely	Very Likely	Very Likely	Very Likely	Very Likely	Very Likely	Very Likely	Very Likely	Very Likely	Very Likely	Very Likely	Very Likely	Very Likely	Very Likely	Very Likely
Kintampo North Municipal	Primigravida	1	2	First Trimester	No Defect	B+	9.2	Yes	Moderate Anaemia	Negative	Negative	Negative	Negative	Positive	Negative	29	26-30	Not Married	Primary Education	Christianity	Employed	Farming	Ghȼ 600 - 1000	Extended (Husband/ male partner and wife/ female partner, children and relatives)	Compound House	Blocks with iron sheets	2025-10-06	Yes	Yes	No	Very Likely	Very Likely	Very Likely	Very Likely	Very Likely	Very Likely	Very Likely	Very Likely	Very Likely	Very Likely	Very Likely	Very Likely	Very Likely	Very Likely	Very Likely	Very Likely	Very Likely	Very Likely	Very Likely
Kintampo North Municipal	Primigravida	0	2	First Trimester	No Defect	A+	10.4	Yes	Mild Anaemia	Negative	Negative	Negative	Negative	Negative	Negative	30	26-30	Married	Primary Education	Christianity	Employed	Seamstressing	Ghȼ 600 - 1000	Extended (Husband/ male partner and wife/ female partner, children and relatives)	Compound House	Blocks with iron sheets	2025-05-01	Yes	Yes	No	Very Likely	Very Likely	Very Likely	Very Likely	Very Likely	Very Likely	Very Likely	Very Likely	Very Likely	Very Likely	Very Likely	Very Likely	Very Likely	Very Likely	Very Likely	Very Likely	Very Likely	Very Likely	Very Likely
Kintampo North Municipal	Secundigravida	1	2	First Trimester	No Defect	B+	9.8	Yes	Moderate Anaemia	Negative	Negative	Negative	Negative	Negative	Negative	30	26-30	Married	Senior High School	Christianity	Employed	Hairdressing	Ghȼ 100 - 500	Extended (Husband/ male partner and wife/ female partner, children and relatives)	Compound House	Blocks with iron sheets	2025-05-01	Yes	Yes	No	Very Likely	Very Likely	Very Likely	Very Likely	Very Likely	Very Likely	Very Likely	Very Likely	Very Likely	Very Likely	Very Likely	Very Likely	Very Likely	Very Likely	Very Likely	Very Likely	Very Likely	Very Likely	Very Likely
Kintampo North Municipal	Secundigravida	1	2	First Trimester	No Defect	B+	9.5	Yes	Moderate Anaemia	Negative	Negative	Negative	Negative	Negative	Negative	25	18-25	Married	Primary Education	Christianity	Employed	Farming	Ghȼ 100 - 500	Extended (Husband/ male partner and wife/ female partner, children and relatives)	Compound House	Blocks with iron sheets	2025-05-01	Yes	Yes	No	Very Likely	Very Likely	Very Likely	Very Likely	Very Likely	Very Likely	Very Likely	Very Likely	Very Likely	Very Likely	Very Likely	Very Likely	Very Likely	Very Likely	Very Likely	Very Likely	Very Likely	Very Likely	Very Likely
Kintampo North Municipal	Secundigravida	1	2	First Trimester	No Defect	B+	9.3	Yes	Moderate Anaemia	Negative	Negative	Negative	Negative	Negative	Negative	30	26-30	Married	Primary Education	Islam	Employed	Hairdressing	Ghȼ 600 - 1000	Nuclear (Husband/ male partner and wife/ female partner with or without children or relatives)	Compound House	Blocks with iron sheets	2025-10-06	Yes	Yes	No	Very Likely	Very Likely	Very Likely	Very Likely	Very Likely	Very Likely	Very Likely	Very Likely	Very Likely	Very Likely	Very Likely	Very Likely	Very Likely	Very Likely	Very Likely	Very Likely	Very Likely	Very Likely	Very Likely
Kintampo North Municipal	Multigravida	4+	7	Third Trimester	No Defect	B+	10.2	Yes	Mild Anaemia	Negative	Negative	Negative	Negative	Negative	Negative	32	31-40	Married	Primary Education	Christianity	Employed	Farming	Ghȼ 600 - 1000	Extended (Husband/ male partner and wife/ female partner, children and relatives)	Self-Contain House	Blocks with iron sheets	2025-05-01	Yes	Yes	No	Very Likely	Very Likely	Somewhat Likely	Very Likely	Very Likely	Very Likely	Very Likely	Very Likely	Very Likely	Very Likely	Somewhat Likely	Somewhat Likely	Very Likely	Very Likely	Somewhat Likely	Very Likely	Somewhat Likely	Somewhat Likely	Very Likely
Kintampo North Municipal	Secundigravida	2	1	Second Trimester	Partial Defect	A+	10.8	Yes	Mild Anaemia	Negative	Negative	Negative	Positive	Negative	Negative	30	26-30	Married	No Formal Education	Islam	Employed	Hairdressing	Ghȼ 100 - 500	Nuclear (Husband/ male partner and wife/ female partner with or without children or relatives)	Compound House	Blocks with iron sheets	2025-10-06	No	Yes	No	Very Likely	Very Likely	Very Likely	Very Likely	Very Likely	Very Likely	Very Likely	Very Likely	Very Likely	Very Likely	Very Likely	Very Likely	Very Likely	Very Likely	Very Likely	Very Likely	Very Likely	Very Likely	Very Likely
Kintampo North Municipal	Multigravida	4+	2	First Trimester	No Defect	B+	8.9	Yes	Moderate Anaemia	Negative	Negative	Negative	Negative	Negative	Negative	28	26-30	Married	No Formal Education	Christianity	Employed	Hairdressing	Ghȼ 600 - 1000	Extended (Husband/ male partner and wife/ female partner, children and relatives)	Compound House	Blocks with iron sheets	2025-05-01	Yes	Yes	No	Very Likely	Very Likely	Very Likely	Somewhat Likely	Very Likely	Very Likely	Extremely Likely	Very Likely	Somewhat Likely	Extremely Likely	Very Likely	Very Likely	Very Likely	Very Likely	Very Likely	Very Likely	Very Likely	Very Likely	Very Likely
Kintampo North Municipal	Multigravida	3	2	First Trimester	No Defect	AB+	10.6	Yes	Mild Anaemia	Negative	Negative	Negative	Negative	Negative	Negative	28	26-30	Married	Primary Education	Christianity	Employed	Trading/Marketing	Ghȼ 1100 - 2000	Extended (Husband/ male partner and wife/ female partner, children and relatives)	Compound House	Blocks with iron sheets	2025-05-01	Yes	Yes	No	Very Likely	Extremely Likely	Extremely Likely	Somewhat Likely	Very Likely	Very Likely	Very Likely	Very Likely	Very Likely	Somewhat Likely	Somewhat Likely	Very Likely	Very Likely	Very Likely	Very Likely	Somewhat Likely	Very Likely	Very Likely	Very Likely
Kintampo North Municipal	Multigravida	3	7	Third Trimester	No Defect	B+	9.6	Yes	Moderate Anaemia	Negative	Negative	Negative	Negative	Negative	Negative	29	26-30	Married	Primary Education	Christianity	Employed	Farming	Ghȼ 100 - 500	Nuclear (Husband/ male partner and wife/ female partner with or without children or relatives)	Compound House	Blocks with iron sheets	2025-05-01	Yes	Yes	No	Somewhat Likely	Very Likely	Very Likely	Somewhat Likely	Very Likely	Very Likely	Somewhat Likely	Very Likely	Very Likely	Very Likely	Very Likely	Somewhat Likely	Very Likely	Somewhat Likely	Very Likely	Somewhat Likely	Somewhat Likely	Somewhat Likely	Somewhat Likely
Kintampo North Municipal	Multigravida	4+	8	Third Trimester	No Defect	AB+	10.9	Yes	Mild Anaemia	Negative	Negative	Negative	Negative	Negative	Negative	34	31-40	Married	Senior High School	Christianity	Employed	Seamstressing	Ghȼ 100 - 500	Extended (Husband/ male partner and wife/ female partner, children and relatives)	Compound House	Blocks with iron sheets	2025-05-01	Yes	Yes	No	Very Likely	Very Likely	Somewhat Likely	Somewhat Likely	Very Likely	Very Likely	Very Likely	Very Likely	Very Likely	Very Likely	Very Likely	Somewhat Likely	Somewhat Likely	Very Likely	Somewhat Likely	Very Likely	Somewhat Likely	Very Likely	Very Likely
Kintampo North Municipal	Primigravida	0	3	First Trimester	No Defect	A+	9.3	Yes	Moderate Anaemia	Negative	Negative	Negative	Negative	Negative	Negative	26	26-30	Married	No Formal Education	Christianity	Employed	Trading/Marketing	Ghȼ 1100 - 2000	Nuclear (Husband/ male partner and wife/ female partner with or without children or relatives)	Compound House	Blocks with iron sheets	2025-05-01	Yes	Yes	No	Very Likely	Very Likely	Very Likely	Very Likely	Very Likely	Very Likely	Very Likely	Very Likely	Very Likely	Very Likely	Very Likely	Very Likely	Very Likely	Very Likely	Very Likely	Very Likely	Very Likely	Very Likely	Very Likely
Kintampo North Municipal	Primigravida	1	2	First Trimester	No Defect	B+	8.9	Yes	Moderate Anaemia	Negative	Negative	Negative	Negative	Positive	Negative	26	26-30	Not Married	Primary Education	Christianity	Employed	Farming	Ghȼ 100 - 500	Extended (Husband/ male partner and wife/ female partner, children and relatives)	Compound House	Blocks with iron sheets	2025-10-06	Yes	Yes	No	Very Likely	Very Likely	Very Likely	Very Likely	Very Likely	Very Likely	Very Likely	Very Likely	Very Likely	Very Likely	Very Likely	Very Likely	Very Likely	Very Likely	Very Likely	Very Likely	Very Likely	Very Likely	Very Likely
Kintampo North Municipal	Secundigravida	1	2	First Trimester	No Defect	B+	9.5	Yes	Moderate Anaemia	Negative	Negative	Negative	Negative	Negative	Negative	30	26-30	Married	Primary Education	Christianity	Employed	Farming	Ghȼ 600 - 1000	Extended (Husband/ male partner and wife/ female partner, children and relatives)	Compound House	Blocks with iron sheets	2025-05-01	Yes	Yes	No	Very Likely	Very Likely	Very Likely	Very Likely	Very Likely	Very Likely	Very Likely	Very Likely	Very Likely	Very Likely	Very Likely	Very Likely	Very Likely	Very Likely	Very Likely	Very Likely	Very Likely	Very Likely	Very Likely
Kintampo North Municipal	Secundigravida	1	2	First Trimester	No Defect	AB+	9.9	Yes	Moderate Anaemia	Negative	Negative	Negative	Negative	Negative	Negative	30	26-30	Married	No Formal Education	Christianity	Employed	Seamstressing	Ghȼ 100 - 500	Nuclear (Husband/ male partner and wife/ female partner with or without children or relatives)	Compound House	Blocks with iron sheets	2025-05-01	No	Yes	No	Very Likely	Very Likely	Very Likely	Very Likely	Very Likely	Very Likely	Very Likely	Very Likely	Very Likely	Very Likely	Very Likely	Very Likely	Very Likely	Very Likely	Very Likely	Very Likely	Very Likely	Very Likely	Very Likely
Kintampo North Municipal	Secundigravida	1	2	First Trimester	No Defect	B+	8.2	Yes	Moderate Anaemia	Negative	Negative	Negative	Negative	Negative	Negative	30	26-30	Married	Primary Education	Christianity	Employed	Trading/Marketing	Ghȼ 100 - 500	Extended (Husband/ male partner and wife/ female partner, children and relatives)	Compound House	Blocks with iron sheets	2025-05-01	Yes	Yes	Yes	Very Likely	Very Likely	Very Likely	Very Likely	Very Likely	Very Likely	Very Likely	Very Likely	Very Likely	Very Likely	Very Likely	Very Likely	Very Likely	Very Likely	Very Likely	Very Likely	Very Likely	Very Likely	Very Likely
Kintampo North Municipal	Secundigravida	1	1	First Trimester	No Defect	AB+	9.8	Yes	Moderate Anaemia	Negative	Negative	Negative	Negative	Negative	Negative	30	26-30	Married	No Formal Education	Christianity	Employed	Trading/Marketing	Ghȼ 100 - 500	Extended (Husband/ male partner and wife/ female partner, children and relatives)	Compound House	Blocks with iron sheets	2025-05-01	Yes	Yes	No	Very Likely	Very Likely	Very Likely	Very Likely	Very Likely	Very Likely	Very Likely	Very Likely	Very Likely	Very Likely	Very Likely	Very Likely	Very Likely	Very Likely	Very Likely	Very Likely	Very Likely	Very Likely	Very Likely
Kintampo North Municipal	Secundigravida	1	2	First Trimester	No Defect	B+	8.9	Yes	Moderate Anaemia	Negative	Negative	Negative	Negative	Negative	Negative	28	26-30	Married	Primary Education	Christianity	Employed	Trading/Marketing	Ghȼ 100 - 500	Extended (Husband/ male partner and wife/ female partner, children and relatives)	Compound House	Blocks with iron sheets	2025-05-01	No	No	No	Very Likely	Very Likely	Very Likely	Very Likely	Very Likely	Very Likely	Very Likely	Very Likely	Very Likely	Very Likely	Very Likely	Very Likely	Very Likely	Very Likely	Very Likely	Very Likely	Very Likely	Very Likely	Very Likely
Kintampo North Municipal	Secundigravida	1	2	First Trimester	No Defect	AB+	9.6	Yes	Moderate Anaemia	Negative	Negative	Negative	Negative	Negative	Negative	28	26-30	Married	Primary Education	Christianity	Employed	Trading/Marketing	Ghȼ 600 - 1000	Extended (Husband/ male partner and wife/ female partner, children and relatives)	Compound House	Blocks with iron sheets	2025-05-01	Yes	Yes	No	Very Likely	Very Likely	Very Likely	Very Likely	Very Likely	Very Likely	Very Likely	Very Likely	Very Likely	Very Likely	Very Likely	Very Likely	Very Likely	Very Likely	Very Likely	Very Likely	Very Likely	Very Likely	Very Likely
Kintampo North Municipal	Primigravida	1	2	First Trimester	No Defect	A+	10.3	Yes	Mild Anaemia	Negative	Negative	Negative	Negative	Positive	Negative	26	26-30	Not Married	No Formal Education	Christianity	Employed	Trading/Marketing	Ghȼ 600 - 1000	Extended (Husband/ male partner and wife/ female partner, children and relatives)	Compound House	Blocks with iron sheets	2025-05-01	Yes	Yes	No	Very Likely	Very Likely	Very Likely	Very Likely	Very Likely	Very Likely	Very Likely	Very Likely	Very Likely	Very Likely	Very Likely	Very Likely	Very Likely	Very Likely	Very Likely	Very Likely	Very Likely	Very Likely	Very Likely
Kintampo North Municipal	Secundigravida	1	2	First Trimester	No Defect	B+	8.7	Yes	Moderate Anaemia	Negative	Negative	Negative	Negative	Negative	Negative	34	31-40	Married	Primary Education	Christianity	Employed	Trading/Marketing	Ghȼ 1100 - 2000	Extended (Husband/ male partner and wife/ female partner, children and relatives)	Compound House	Blocks with iron sheets	2025-05-01	Yes	Yes	No	Very Likely	Very Likely	Very Likely	Very Likely	Very Likely	Very Likely	Very Likely	Very Likely	Very Likely	Very Likely	Very Likely	Very Likely	Very Likely	Very Likely	Very Likely	Very Likely	Very Likely	Very Likely	Very Likely
Kintampo North Municipal	Secundigravida	1	1	First Trimester	No Defect	B+	10.2	Yes	Mild Anaemia	Negative	Negative	Negative	Negative	Negative	Negative	30	26-30	Married	No Formal Education	Christianity	Employed	Trading/Marketing	Ghȼ 100 - 500	Extended (Husband/ male partner and wife/ female partner, children and relatives)	Compound House	Blocks with iron sheets	2025-10-06	Yes	Yes	No	Very Likely	Very Likely	Very Likely	Very Likely	Very Likely	Very Likely	Very Likely	Very Likely	Very Likely	Very Likely	Very Likely	Very Likely	Very Likely	Very Likely	Very Likely	Very Likely	Very Likely	Very Likely	Very Likely
Kintampo North Municipal	Secundigravida	1	3	First Trimester	Partial Defect	B+	11.6	No	Non-anaemic	Negative	Negative	Negative	Negative	Negative	Negative	30	26-30	Married	Primary Education	Christianity	Employed	Farming	Ghȼ 100 - 500	Extended (Husband/ male partner and wife/ female partner, children and relatives)	Compound House	Blocks with iron sheets	2025-10-06	Yes	Yes	No	Very Likely	Very Likely	Very Likely	Very Likely	Very Likely	Very Likely	Very Likely	Very Likely	Very Likely	Very Likely	Very Likely	Very Likely	Very Likely	Very Likely	Very Likely	Very Likely	Very Likely	Very Likely	Very Likely
Kintampo North Municipal	Secundigravida	1	3	First Trimester	No Defect	AB+	9.4	Yes	Moderate Anaemia	Negative	Negative	Negative	Negative	Negative	Negative	28	26-30	Married	No Formal Education	Islam	Employed	Domestic Activities	Ghȼ 600 - 1000	Extended (Husband/ male partner and wife/ female partner, children and relatives)	Compound House	Blocks with iron sheets	2025-05-01	Yes	Yes	No	Very Likely	Very Likely	Very Likely	Very Likely	Very Likely	Very Likely	Very Likely	Very Likely	Very Likely	Very Likely	Very Likely	Very Likely	Very Likely	Very Likely	Very Likely	Very Likely	Very Likely	Very Likely	Very Likely
Kintampo North Municipal	Primigravida	1	2	First Trimester	Full Defect	A+	10.4	Yes	Mild Anaemia	Negative	Negative	Negative	Negative	Negative	Negative	30	26-30	Married	Primary Education	Christianity	Employed	Hairdressing	Ghȼ 100 - 500	Extended (Husband/ male partner and wife/ female partner, children and relatives)	Compound House	Blocks with iron sheets	2025-10-06	Yes	Yes	No	Very Likely	Very Likely	Very Likely	Very Likely	Very Likely	Very Likely	Very Likely	Very Likely	Very Likely	Very Likely	Very Likely	Very Likely	Very Likely	Very Likely	Very Likely	Very Likely	Very Likely	Very Likely	Very Likely
Kintampo North Municipal	Secundigravida	1	2	First Trimester	No Defect	B+	9.4	Yes	Moderate Anaemia	Negative	Negative	Negative	Negative	Negative	Negative	26	26-30	Married	No Formal Education	Christianity	Employed	Trading/Marketing	Ghȼ 100 - 500	Extended (Husband/ male partner and wife/ female partner, children and relatives)	Compound House	Blocks with iron sheets	2025-05-01	Yes	Yes	No	Very Likely	Very Likely	Very Likely	Very Likely	Very Likely	Very Likely	Very Likely	Very Likely	Very Likely	Very Likely	Very Likely	Very Likely	Very Likely	Very Likely	Very Likely	Very Likely	Very Likely	Very Likely	Very Likely
Kintampo North Municipal	Secundigravida	1	2	First Trimester	No Defect	A+	10.2	Yes	Mild Anaemia	Negative	Negative	Negative	Negative	Negative	Negative	30	26-30	Married	Primary Education	Christianity	Employed	Farming	Ghȼ 600 - 1000	Extended (Husband/ male partner and wife/ female partner, children and relatives)	Compound House	Blocks with iron sheets	2025-10-06	Yes	Yes	No	Very Likely	Very Likely	Very Likely	Very Likely	Very Likely	Very Likely	Very Likely	Very Likely	Very Likely	Very Likely	Very Likely	Very Likely	Very Likely	Very Likely	Very Likely	Very Likely	Very Likely	Very Likely	Very Likely
Kintampo North Municipal	Primigravida	1	1	First Trimester	No Defect	B+	9.8	Yes	Moderate Anaemia	Negative	Negative	Negative	Negative	Positive	Negative	30	26-30	Not Married	No Formal Education	Christianity	Employed	Hairdressing	Ghȼ 100 - 500	Extended (Husband/ male partner and wife/ female partner, children and relatives)	Compound House	Blocks with iron sheets	2025-10-06	Yes	Yes	No	Very Likely	Very Likely	Very Likely	Very Likely	Very Likely	Very Likely	Very Likely	Very Likely	Very Likely	Very Likely	Very Likely	Very Likely	Very Likely	Very Likely	Very Likely	Very Likely	Very Likely	Very Likely	Very Likely
Kintampo North Municipal	Secundigravida	1	3	Second Trimester	No Defect	A+	10.5	Yes	Mild Anaemia	Negative	Negative	Negative	Negative	Negative	Negative	30	26-30	Married	Primary Education	Christianity	Employed	Domestic Activities	Ghȼ 100 - 500	Extended (Husband/ male partner and wife/ female partner, children and relatives)	Compound House	Blocks with iron sheets	2025-10-06	Yes	Yes	No	Very Likely	Very Likely	Very Likely	Very Likely	Very Likely	Very Likely	Very Likely	Very Likely	Very Likely	Very Likely	Very Likely	Very Likely	Very Likely	Very Likely	Very Likely	Very Likely	Very Likely	Very Likely	Very Likely
Kintampo North Municipal	Primigravida	0	2	First Trimester	No Defect	B+	8.7	Yes	Moderate Anaemia	Negative	Negative	Negative	Negative	Negative	Negative	30	26-30	Married	Senior High School	Christianity	Employed	Trading/Marketing	Ghȼ 600 - 1000	Extended (Husband/ male partner and wife/ female partner, children and relatives)	Compound House	Blocks with iron sheets	2025-05-01	Yes	Yes	No	Very Likely	Very Likely	Very Likely	Very Likely	Very Likely	Very Likely	Very Likely	Very Likely	Very Likely	Very Likely	Very Likely	Very Likely	Very Likely	Very Likely	Very Likely	Very Likely	Very Likely	Very Likely	Very Likely
Kintampo North Municipal	Secundigravida	1	3	First Trimester	No Defect	A+	9.2	Yes	Moderate Anaemia	Negative	Negative	Negative	Negative	Negative	Negative	30	26-30	Married	Primary Education	Christianity	Employed	Hairdressing	Ghȼ 600 - 1000	Nuclear (Husband/ male partner and wife/ female partner with or without children or relatives)	Compound House	Blocks with iron sheets	2025-10-06	Yes	Yes	No	Very Likely	Very Likely	Very Likely	Very Likely	Very Likely	Very Likely	Very Likely	Very Likely	Very Likely	Very Likely	Very Likely	Very Likely	Somewhat Likely	Very Likely	Very Likely	Very Likely	Very Likely	Very Likely	Very Likely
Kintampo North Municipal	Secundigravida	1	3	First Trimester	No Defect	AB+	8.4	Yes	Moderate Anaemia	Negative	Negative	Negative	Negative	Negative	Negative	28	26-30	Married	No Formal Education	Christianity	Employed	Domestic Activities	Ghȼ 100 - 500	Nuclear (Husband/ male partner and wife/ female partner with or without children or relatives)	Self-Contain House	Blocks with iron sheets	2025-05-01	Yes	Yes	No	Very Likely	Very Likely	Very Likely	Very Likely	Very Likely	Very Likely	Very Likely	Very Likely	Very Likely	Very Likely	Very Likely	Very Likely	Very Likely	Very Likely	Very Likely	Very Likely	Very Likely	Very Likely	Very Likely
Kintampo North Municipal	Secundigravida	2	2	First Trimester	No Defect	B+	10.3	Yes	Mild Anaemia	Negative	Negative	Negative	Negative	Negative	Negative	30	26-30	Married	Primary Education	Christianity	Employed	Trading/Marketing	Ghȼ 100 - 500	Extended (Husband/ male partner and wife/ female partner, children and relatives)	Self-Contain House	Blocks with iron sheets	2025-10-06	Yes	Yes	No	Very Likely	Very Likely	Very Likely	Very Likely	Very Likely	Very Likely	Very Likely	Very Likely	Very Likely	Very Likely	Very Likely	Very Likely	Very Likely	Very Likely	Very Likely	Very Likely	Very Likely	Very Likely	Very Likely
Kintampo North Municipal	Primigravida	0	3	Second Trimester	No Defect	A+	9.5	Yes	Moderate Anaemia	Negative	Negative	Negative	Negative	Negative	Negative	26	26-30	Married	Senior High School	Christianity	Employed	Trading/Marketing	Ghȼ 600 - 1000	Extended (Husband/ male partner and wife/ female partner, children and relatives)	Compound House	Blocks with iron sheets	2025-05-01	Yes	Yes	No	Very Likely	Very Likely	Very Likely	Very Likely	Very Likely	Very Likely	Very Likely	Very Likely	Very Likely	Very Likely	Very Likely	Very Likely	Very Likely	Very Likely	Very Likely	Very Likely	Very Likely	Very Likely	Very Likely
Kintampo North Municipal	Secundigravida	1	3	First Trimester	No Defect	B+	8.9	Yes	Moderate Anaemia	Negative	Negative	Negative	Negative	Negative	Negative	27	26-30	Married	Primary Education	Christianity	Employed	Trading/Marketing	Ghȼ 100 - 500	Extended (Husband/ male partner and wife/ female partner, children and relatives)	Compound House	Blocks with iron sheets	2025-05-01	Yes	Yes	No	Very Likely	Very Likely	Very Likely	Very Likely	Very Likely	Very Likely	Very Likely	Very Likely	Very Likely	Very Likely	Very Likely	Very Likely	Very Likely	Very Likely	Very Likely	Very Likely	Very Likely	Very Likely	Very Likely
Kintampo North Municipal	Secundigravida	1	2	First Trimester	No Defect	B+	9.5	Yes	Moderate Anaemia	Negative	Negative	Negative	Negative	Negative	Negative	30	26-30	Married	No Formal Education	Christianity	Employed	Trading/Marketing	Ghȼ 100 - 500	Nuclear (Husband/ male partner and wife/ female partner with or without children or relatives)	Compound House	Blocks with iron sheets	2025-05-01	Yes	Yes	No	Very Likely	Very Likely	Very Likely	Somewhat Likely	Very Likely	Very Likely	Very Likely	Very Likely	Extremely Likely	Somewhat Likely	Somewhat Likely	Very Likely	Extremely Likely	Very Likely	Very Likely	Very Likely	Very Likely	Very Likely	Very Likely
Kintampo North Municipal	Primigravida	0	1	Third Trimester	No Defect	A+	10.2	Yes	Mild Anaemia	Negative	Negative	Negative	Positive	Positive	Positive	27	26-30	Not Married	No Formal Education	Christianity	Employed	Trading/Marketing	Ghȼ 100 - 500	Nuclear (Husband/ male partner and wife/ female partner with or without children or relatives)	Compound House	Blocks with iron sheets	2025-10-06	No	Yes	Yes	Very Likely	Very Likely	Very Likely	Very Likely	Very Likely	Very Likely	Very Likely	Very Likely	Very Likely	Very Likely	Very Likely	Very Likely	Very Likely	Very Likely	Very Likely	Very Likely	Very Likely	Very Likely	Very Likely
Kintampo North Municipal	Secundigravida	1	2	First Trimester	No Defect	A+	11.7	No	Non-anaemic	Negative	Negative	Negative	Negative	Negative	Negative	30	26-30	Married	Senior High School	Christianity	Employed	Trading/Marketing	Ghȼ 100 - 500	Extended (Husband/ male partner and wife/ female partner, children and relatives)	Compound House	Blocks with iron sheets	2025-05-01	Yes	Yes	No	Very Likely	Very Likely	Very Likely	Very Likely	Very Likely	Very Likely	Very Likely	Very Likely	Very Likely	Very Likely	Very Likely	Very Likely	Very Likely	Very Likely	Very Likely	Very Likely	Very Likely	Very Likely	Very Likely
Kintampo North Municipal	Primigravida	0	2	First Trimester	No Defect	B+	6.3	Yes	Severe Anaemia	Negative	Negative	Negative	Negative	Negative	Negative	30	26-30	Married	Primary Education	Christianity	Employed	Trading/Marketing	Ghȼ 600 - 1000	Nuclear (Husband/ male partner and wife/ female partner with or without children or relatives)	Compound House	Blocks with iron sheets	2025-05-01	Yes	Yes	No	Very Likely	Very Likely	Very Likely	Very Likely	Very Likely	Very Likely	Very Likely	Very Likely	Very Likely	Very Likely	Very Likely	Very Likely	Very Likely	Very Likely	Very Likely	Very Likely	Very Likely	Very Likely	Very Likely
Kintampo North Municipal	Primigravida	0	1	First Trimester	No Defect	B+	10.7	Yes	Mild Anaemia	Negative	Negative	Negative	Negative	Negative	Negative	30	26-30	Married	No Formal Education	Christianity	Employed	Trading/Marketing	Ghȼ 100 - 500	Extended (Husband/ male partner and wife/ female partner, children and relatives)	Compound House	Blocks with iron sheets	2025-05-01	Yes	Yes	No	Very Likely	Very Likely	Very Likely	Very Likely	Very Likely	Very Likely	Extremely Likely	Very Likely	Very Likely	Very Likely	Very Likely	Very Likely	Very Likely	Very Likely	Very Likely	Very Likely	Somewhat Likely	Very Likely	Very Likely
Kintampo North Municipal	Secundigravida	1	2	Second Trimester	No Defect	B+	8.3	Yes	Moderate Anaemia	Negative	Negative	Negative	Negative	Negative	Negative	28	26-30	Married	Primary Education	Christianity	Employed	Seamstressing	Ghȼ 100 - 500	Nuclear (Husband/ male partner and wife/ female partner with or without children or relatives)	Compound House	Blocks with iron sheets	2025-10-06	Yes	Yes	No	Very Likely	Very Likely	Very Likely	Very Likely	Very Likely	Very Likely	Very Likely	Very Likely	Very Likely	Very Likely	Very Likely	Very Likely	Very Likely	Very Likely	Very Likely	Very Likely	Very Likely	Very Likely	Very Likely
Kintampo North Municipal	Primigravida	0	1	First Trimester	No Defect	AB+	7.9	Yes	Moderate Anaemia	Negative	Negative	Negative	Negative	Negative	Negative	30	26-30	Married	Senior High School	Christianity	Employed	Farming	Ghȼ 100 - 500	Nuclear (Husband/ male partner and wife/ female partner with or without children or relatives)	Compound House	Blocks with iron sheets	2025-05-01	Yes	Yes	No	Very Likely	Extremely Likely	Extremely Likely	Extremely Likely	Very Likely	Extremely Likely	Very Likely	Extremely Likely	Extremely Likely	Very Likely	Very Likely	Very Likely	Very Likely	Very Likely	Very Likely	Very Likely	Very Likely	Very Likely	Extremely Likely
Kintampo North Municipal	Secundigravida	1	2	First Trimester	No Defect	O+	10.7	Yes	Mild Anaemia	Negative	Negative	Negative	Negative	Negative	Negative	22	18-25	Married	Primary Education	Christianity	Employed	Hairdressing	Ghȼ 100 - 500	Extended (Husband/ male partner and wife/ female partner, children and relatives)	Self-Contain House	Blocks with iron sheets	2025-10-06	Yes	Yes	No	Very Likely	Extremely Likely	Extremely Likely	Very Likely	Very Likely	Very Likely	Very Likely	Somewhat Likely	Very Likely	Very Likely	Very Likely	Very Likely	Very Likely	Very Likely	Very Likely	Very Likely	Very Likely	Very Likely	Somewhat Likely
Kintampo North Municipal	Primigravida	0	1	First Trimester	No Defect	B+	9.6	Yes	Moderate Anaemia	Negative	Negative	Negative	Negative	Negative	Negative	30	26-30	Not Married	No Formal Education	Christianity	Employed	Trading/Marketing	Ghȼ 1100 - 2000	Extended (Husband/ male partner and wife/ female partner, children and relatives)	Compound House	Blocks with iron sheets	2025-10-06	Yes	Yes	No	Extremely Likely	Extremely Likely	Very Likely	Very Likely	Somewhat Likely	Somewhat Likely	Very Likely	Very Likely	Somewhat Likely	Extremely Likely	Very Likely	Very Likely	Very Likely	Extremely Likely	Very Likely	Very Likely	Very Likely	Very Likely	Somewhat Likely
Kintampo North Municipal	Primigravida	0	5	Second Trimester	No Defect	A+	10.7	Yes	Mild Anaemia	Negative	Negative	Negative	Negative	Positive	Negative	29	26-30	Not Married	Primary Education	Christianity	Employed	Farming	Ghȼ 100 - 500	Extended (Husband/ male partner and wife/ female partner, children and relatives)	Compound House	Blocks with iron sheets	2025-10-06	Yes	Yes	No	Somewhat Likely	Very Likely	Very Likely	Very Likely	Very Likely	Very Likely	Very Likely	Very Likely	Very Likely	Very Likely	Very Likely	Very Likely	Very Likely	Very Likely	Somewhat Likely	Very Likely	Very Likely	Very Likely	Very Likely
Kintampo North Municipal	Multigravida	4+	3	First Trimester	No Defect	AB+	9.5	Yes	Moderate Anaemia	Negative	Negative	Negative	Negative	Negative	Negative	31	31-40	Married	Senior High School	Christianity	Employed	Seamstressing	Ghȼ 100 - 500	Extended (Husband/ male partner and wife/ female partner, children and relatives)	Self-Contain House	Blocks with iron sheets	2025-05-01	Yes	Yes	No	Somewhat Likely	Somewhat Likely	Very Likely	Very Likely	Very Likely	Very Likely	Very Likely	Very Likely	Very Likely	Very Likely	Very Likely	Very Likely	Very Likely	Very Likely	Very Likely	Very Likely	Very Likely	Very Likely	Very Likely
Kintampo North Municipal	Multigravida	3	7	Third Trimester	No Defect	A+	9.2	Yes	Moderate Anaemia	Negative	Negative	Negative	Negative	Negative	Negative	30	26-30	Married	Primary Education	Christianity	Employed	Hairdressing	Ghȼ 100 - 500	Nuclear (Husband/ male partner and wife/ female partner with or without children or relatives)	Self-Contain House	Blocks with iron sheets	2025-10-06	Yes	Yes	No	Somewhat Likely	Somewhat Likely	Very Likely	Somewhat Likely	Very Likely	Very Likely	Very Likely	Very Likely	Very Likely	Somewhat Likely	Very Likely	Very Likely	Very Likely	Very Likely	Very Likely	Very Likely	Very Likely	Somewhat Likely	Very Likely
Kintampo North Municipal	Multigravida	3	1	First Trimester	No Defect	AB+	8.9	Yes	Moderate Anaemia	Negative	Negative	Negative	Negative	Negative	Negative	27	26-30	Married	No Formal Education	Christianity	Employed	Trading/Marketing	Ghȼ 1100 - 2000	Extended (Husband/ male partner and wife/ female partner, children and relatives)	Compound House	Blocks with iron sheets	2025-05-01	Yes	Yes	No	Very Likely	Somewhat Likely	Very Likely	Very Likely	Very Likely	Very Likely	Very Likely	Very Likely	Very Likely	Very Likely	Somewhat Likely	Very Likely	Very Likely	Very Likely	Somewhat Likely	Very Likely	Very Likely	Very Likely	Very Likely
Kintampo North Municipal	Multigravida	4+	7	Third Trimester	No Defect	O+	10.2	Yes	Mild Anaemia	Negative	Negative	Negative	Negative	Negative	Negative	30	26-30	Married	Primary Education	Christianity	Employed	Farming	Ghȼ 100 - 500	Extended (Husband/ male partner and wife/ female partner, children and relatives)	Self-Contain House	Blocks with iron sheets	2025-10-06	Yes	Yes	No	Very Likely	Very Likely	Very Likely	Very Likely	Very Likely	Very Likely	Very Likely	Very Likely	Very Likely	Very Likely	Very Likely	Very Likely	Somewhat Likely	Very Likely	Somewhat Likely	Very Likely	Somewhat Likely	Very Likely	Very Likely
Kintampo North Municipal	Secundigravida	1	7	Third Trimester	No Defect	A+	9.4	Yes	Moderate Anaemia	Negative	Negative	Negative	Negative	Negative	Negative	35	31-40	Married	Senior High School	Christianity	Employed	Trading/Marketing	Ghȼ 600 - 1000	Extended (Husband/ male partner and wife/ female partner, children and relatives)	Compound House	Blocks with iron sheets	2025-05-01	Yes	Yes	No	Somewhat Likely	Very Likely	Very Likely	Very Likely	Very Likely	Very Likely	Very Likely	Very Likely	Very Likely	Very Likely	Very Likely	Very Likely	Very Likely	Very Likely	Somewhat Likely	Very Likely	Very Likely	Very Likely	Very Likely
Kintampo North Municipal	Primigravida	0	2	First Trimester	No Defect	O+	10.4	Yes	Mild Anaemia	Negative	Negative	Negative	Negative	Negative	Negative	30	26-30	Married	Primary Education	Christianity	Employed	Hairdressing	Ghȼ 100 - 500	Extended (Husband/ male partner and wife/ female partner, children and relatives)	Compound House	Blocks with iron sheets	2025-05-01	Yes	Yes	No	Very Likely	Very Likely	Very Likely	Very Likely	Very Likely	Very Likely	Very Likely	Very Likely	Very Likely	Very Likely	Very Likely	Very Likely	Very Likely	Very Likely	Very Likely	Very Likely	Very Likely	Very Likely	Very Likely
Kintampo North Municipal	Secundigravida	1	1	First Trimester	No Defect	B+	9.7	Yes	Moderate Anaemia	Negative	Negative	Negative	Negative	Negative	Negative	28	26-30	Married	Primary Education	Christianity	Employed	Farming	Ghȼ 100 - 500	Extended (Husband/ male partner and wife/ female partner, children and relatives)	Compound House	Blocks with iron sheets	2025-05-01	Yes	Yes	No	Very Likely	Very Likely	Very Likely	Very Likely	Very Likely	Very Likely	Very Likely	Very Likely	Very Likely	Very Likely	Very Likely	Very Likely	Very Likely	Very Likely	Very Likely	Very Likely	Very Likely	Very Likely	Very Likely
Kintampo North Municipal	Multigravida	4+	6	Second Trimester	No Defect	B+	10.4	Yes	Mild Anaemia	Negative	Negative	Negative	Negative	Negative	Negative	36	31-40	Married	No Formal Education	Christianity	Employed	Trading/Marketing	Ghȼ 1100 - 2000	Extended (Husband/ male partner and wife/ female partner, children and relatives)	Self-Contain House	Blocks with iron sheets	2025-05-01	Yes	Yes	No	Very Likely	Very Likely	Very Likely	Somewhat Likely	Very Likely	Very Likely	Very Likely	Very Likely	Very Likely	Very Likely	Very Likely	Somewhat Likely	Somewhat Likely	Very Likely	Somewhat Likely	Somewhat Likely	Somewhat Likely	Very Likely	Very Likely
Kintampo North Municipal	Primigravida	0	2	First Trimester	No Defect	O+	9.5	Yes	Moderate Anaemia	Negative	Negative	Negative	Negative	Negative	Negative	30	26-30	Married	Primary Education	Christianity	Employed	Hairdressing	Ghȼ 600 - 1000	Extended (Husband/ male partner and wife/ female partner, children and relatives)	Compound House	Blocks with iron sheets	2025-05-01	Yes	Yes	No	Very Likely	Very Likely	Very Likely	Very Likely	Very Likely	Very Likely	Very Likely	Very Likely	Very Likely	Very Likely	Very Likely	Very Likely	Very Likely	Very Likely	Very Likely	Very Likely	Very Likely	Very Likely	Very Likely
Kintampo North Municipal	Primigravida	1	2	First Trimester	No Defect	B+	9.6	Yes	Moderate Anaemia	Negative	Negative	Negative	Negative	Positive	Negative	28	26-30	Not Married	Primary Education	Christianity	Employed	Farming	Ghȼ 100 - 500	Extended (Husband/ male partner and wife/ female partner, children and relatives)	Compound House	Blocks with iron sheets	2025-05-01	Yes	Yes	No	Very Likely	Very Likely	Very Likely	Very Likely	Very Likely	Very Likely	Very Likely	Very Likely	Very Likely	Very Likely	Very Likely	Very Likely	Very Likely	Very Likely	Very Likely	Very Likely	Very Likely	Very Likely	Very Likely
Kintampo North Municipal	Secundigravida	1	3	First Trimester	No Defect	B+	8.4	Yes	Moderate Anaemia	Negative	Negative	Negative	Negative	Negative	Negative	30	26-30	Married	Primary Education	Christianity	Employed	Domestic Activities	Ghȼ 600 - 1000	Extended (Husband/ male partner and wife/ female partner, children and relatives)	Compound House	Blocks with iron sheets	2025-05-01	Yes	Yes	No	Very Likely	Very Likely	Very Likely	Very Likely	Very Likely	Extremely Likely	Very Likely	Very Likely	Very Likely	Very Likely	Somewhat Likely	Very Likely	Very Likely	Very Likely	Very Likely	Very Likely	Very Likely	Very Likely	Very Likely
Kintampo North Municipal	Multigravida	4+	6	Second Trimester	No Defect	O+	10.7	Yes	Mild Anaemia	Negative	Negative	Negative	Negative	Negative	Negative	30	26-30	Married	Primary Education	Christianity	Employed	Hairdressing	Ghȼ 100 - 500	Nuclear (Husband/ male partner and wife/ female partner with or without children or relatives)	Self-Contain House	Blocks with iron sheets	2025-05-01	Yes	Yes	No	Very Likely	Very Likely	Very Likely	Somewhat Likely	Somewhat Likely	Very Likely	Very Likely	Very Likely	Somewhat Likely	Very Likely	Very Likely	Very Likely	Very Likely	Very Likely	Very Likely	Somewhat Likely	Very Likely	Very Likely	Very Likely
Kintampo North Municipal	Secundigravida	1	1	First Trimester	No Defect	A+	9.6	Yes	Moderate Anaemia	Negative	Negative	Negative	Negative	Negative	Negative	30	26-30	Married	Primary Education	Islam	Employed	Hairdressing	Ghȼ 100 - 500	Nuclear (Husband/ male partner and wife/ female partner with or without children or relatives)	Compound House	Blocks with iron sheets	2025-05-01	Yes	Yes	No	Very Likely	Very Likely	Very Likely	Very Likely	Very Likely	Very Likely	Very Likely	Very Likely	Very Likely	Very Likely	Very Likely	Very Likely	Very Likely	Very Likely	Very Likely	Very Likely	Very Likely	Very Likely	Very Likely
Kintampo North Municipal	Secundigravida	2	2	First Trimester	No Defect	AB+	10.2	Yes	Mild Anaemia	Negative	Negative	Negative	Negative	Negative	Negative	30	26-30	Married	No Formal Education	Christianity	Employed	Farming	Ghȼ 600 - 1000	Nuclear (Husband/ male partner and wife/ female partner with or without children or relatives)	Self-Contain House	Blocks with iron sheets	2025-05-01	Yes	Yes	No	Very Likely	Very Likely	Very Likely	Very Likely	Very Likely	Very Likely	Very Likely	Somewhat Likely	Very Likely	Very Likely	Somewhat Likely	Very Likely	Very Likely	Very Likely	Very Likely	Very Likely	Very Likely	Very Likely	Very Likely
Kintampo North Municipal	Multigravida	3	3	First Trimester	No Defect	A+	9.7	Yes	Moderate Anaemia	Negative	Negative	Negative	Negative	Negative	Negative	30	26-30	Married	Primary Education	Christianity	Employed	Hairdressing	Ghȼ 100 - 500	Extended (Husband/ male partner and wife/ female partner, children and relatives)	Self-Contain House	Blocks with iron sheets	2025-05-01	Yes	Yes	No	Very Likely	Very Likely	Very Likely	Somewhat Likely	Somewhat Likely	Very Likely	Very Likely	Very Likely	Very Likely	Very Likely	Very Likely	Somewhat Likely	Very Likely	Very Likely	Somewhat Likely	Somewhat Likely	Very Likely	Very Likely	Somewhat Likely
Kintampo North Municipal	Secundigravida	1	1	First Trimester	No Defect	O+	8.2	Yes	Moderate Anaemia	Negative	Negative	Negative	Negative	Negative	Negative	27	26-30	Married	Primary Education	Islam	Employed	Trading/Marketing	Ghȼ 100 - 500	Extended (Husband/ male partner and wife/ female partner, children and relatives)	Compound House	Blocks with iron sheets	2025-05-01	Yes	Yes	No	Very Likely	Very Likely	Very Likely	Very Likely	Very Likely	Very Likely	Very Likely	Very Likely	Very Likely	Very Likely	Very Likely	Very Likely	Very Likely	Very Likely	Very Likely	Very Likely	Very Likely	Very Likely	Very Likely
Kintampo North Municipal	Secundigravida	1	3	First Trimester	No Defect	AB+	7.9	Yes	Moderate Anaemia	Negative	Negative	Negative	Negative	Negative	Negative	29	26-30	Married	Senior High School	Christianity	Employed	Trading/Marketing	Ghȼ 1100 - 2000	Extended (Husband/ male partner and wife/ female partner, children and relatives)	Compound House	Blocks with iron sheets	2025-05-01	Yes	Yes	No	Very Likely	Very Likely	Very Likely	Very Likely	Very Likely	Very Likely	Very Likely	Very Likely	Very Likely	Very Likely	Very Likely	Very Likely	Very Likely	Very Likely	Very Likely	Very Likely	Very Likely	Very Likely	Very Likely
Kintampo North Municipal	Secundigravida	1	2	First Trimester	No Defect	A+	8.9	Yes	Moderate Anaemia	Negative	Negative	Negative	Negative	Negative	Negative	30	26-30	Married	No Formal Education	Christianity	Employed	Trading/Marketing	Ghȼ 600 - 1000	Extended (Husband/ male partner and wife/ female partner, children and relatives)	Compound House	Blocks with iron sheets	2025-05-01	Yes	Yes	No	Very Likely	Very Likely	Very Likely	Very Likely	Very Likely	Very Likely	Very Likely	Very Likely	Very Likely	Very Likely	Very Likely	Very Likely	Very Likely	Very Likely	Very Likely	Very Likely	Very Likely	Very Likely	Very Likely
Kintampo North Municipal	Secundigravida	2	3	First Trimester	No Defect	B+	10.8	Yes	Mild Anaemia	Negative	Negative	Negative	Negative	Negative	Negative	29	26-30	Married	Primary Education	Islam	Employed	Trading/Marketing	Ghȼ 100 - 500	Extended (Husband/ male partner and wife/ female partner, children and relatives)	Compound House	Blocks with iron sheets	2025-05-01	Yes	Yes	Yes	Very Likely	Very Likely	Very Likely	Very Likely	Very Likely	Very Likely	Very Likely	Very Likely	Very Likely	Very Likely	Very Likely	Very Likely	Very Likely	Very Likely	Very Likely	Very Likely	Very Likely	Very Likely	Very Likely
Kintampo North Municipal	Primigravida	0	2	Second Trimester	No Defect	A+	11.4	No	Non-anaemic	Negative	Negative	Negative	Negative	Negative	Negative	30	26-30	Married	Senior High School	Christianity	Employed	Trading/Marketing	Ghȼ 600 - 1000	Nuclear (Husband/ male partner and wife/ female partner with or without children or relatives)	Compound House	Blocks with iron sheets	2025-05-01	Yes	Yes	Yes	Very Likely	Very Likely	Very Likely	Very Likely	Very Likely	Very Likely	Very Likely	Very Likely	Very Likely	Very Likely	Very Likely	Very Likely	Very Likely	Very Likely	Very Likely	Very Likely	Very Likely	Very Likely	Very Likely
Kintampo North Municipal	Primigravida	1	1	First Trimester	No Defect	O+	9.5	Yes	Moderate Anaemia	Positive	Negative	Positive	Negative	Positive	Negative	30	26-30	Not Married	Primary Education	Christianity	Employed	Trading/Marketing	Ghȼ 100 - 500	Extended (Husband/ male partner and wife/ female partner, children and relatives)	Compound House	Blocks with iron sheets	2025-05-01	Yes	Yes	No	Very Likely	Very Likely	Very Likely	Very Likely	Very Likely	Very Likely	Very Likely	Very Likely	Very Likely	Very Likely	Very Likely	Very Likely	Very Likely	Very Likely	Very Likely	Very Likely	Very Likely	Very Likely	Very Likely
Kintampo North Municipal	Multigravida	3	3	Second Trimester	No Defect	AB+	10.5	Yes	Mild Anaemia	Negative	Negative	Negative	Negative	Negative	Negative	37	31-40	Married	No Formal Education	Christianity	Employed	Trading/Marketing	Ghȼ 100 - 500	Nuclear (Husband/ male partner and wife/ female partner with or without children or relatives)	Compound House	Blocks with iron sheets	2025-05-01	Yes	Yes	No	Somewhat Likely	Very Likely	Very Likely	Very Likely	Very Likely	Very Likely	Very Likely	Very Likely	Very Likely	Very Likely	Very Likely	Very Likely	Very Likely	Very Likely	Very Likely	Very Likely	Very Likely	Very Likely	Very Likely
Kintampo North Municipal	Secundigravida	1	1	First Trimester	No Defect	A+	8.7	Yes	Moderate Anaemia	Negative	Negative	Negative	Negative	Negative	Negative	30	26-30	Married	No Formal Education	Christianity	Employed	Farming	Ghȼ 600 - 1000	Extended (Husband/ male partner and wife/ female partner, children and relatives)	Compound House	Blocks with iron sheets	2025-05-01	Yes	Yes	No	Very Likely	Very Likely	Very Likely	Very Likely	Very Likely	Very Likely	Very Likely	Very Likely	Very Likely	Very Likely	Very Likely	Very Likely	Very Likely	Very Likely	Very Likely	Very Likely	Very Likely	Very Likely	Very Likely
Kintampo North Municipal	Primigravida	0	1	First Trimester	No Defect	AB+	10.8	Yes	Mild Anaemia	Negative	Negative	Negative	Negative	Negative	Negative	24	18-25	Married	Primary Education	Islam	Employed	Seamstressing	Ghȼ 100 - 500	Extended (Husband/ male partner and wife/ female partner, children and relatives)	Compound House	Blocks with iron sheets	2025-05-01	Yes	Yes	No	Very Likely	Very Likely	Very Likely	Very Likely	Very Likely	Very Likely	Very Likely	Very Likely	Very Likely	Very Likely	Very Likely	Very Likely	Very Likely	Very Likely	Very Likely	Very Likely	Very Likely	Very Likely	Very Likely
Kintampo North Municipal	Secundigravida	1	1	First Trimester	No Defect	B+	9.4	Yes	Moderate Anaemia	Negative	Negative	Negative	Negative	Negative	Negative	30	26-30	Married	Primary Education	Christianity	Employed	Hairdressing	Ghȼ 100 - 500	Extended (Husband/ male partner and wife/ female partner, children and relatives)	Compound House	Blocks with iron sheets	2025-05-01	Yes	Yes	No	Very Likely	Very Likely	Very Likely	Very Likely	Very Likely	Very Likely	Very Likely	Very Likely	Very Likely	Very Likely	Very Likely	Very Likely	Very Likely	Very Likely	Very Likely	Very Likely	Very Likely	Very Likely	Very Likely
Kintampo North Municipal	Secundigravida	1	1	Second Trimester	No Defect	A+	7.9	Yes	Moderate Anaemia	Negative	Negative	Negative	Negative	Negative	Negative	29	26-30	Married	No Formal Education	Christianity	Employed	Hairdressing	Ghȼ 600 - 1000	Nuclear (Husband/ male partner and wife/ female partner with or without children or relatives)	Compound House	Blocks with iron sheets	2025-10-06	Yes	Yes	No	Very Likely	Very Likely	Very Likely	Very Likely	Very Likely	Very Likely	Very Likely	Very Likely	Very Likely	Very Likely	Very Likely	Very Likely	Very Likely	Very Likely	Very Likely	Very Likely	Very Likely	Very Likely	Very Likely
Kintampo North Municipal	Secundigravida	1	1	First Trimester	No Defect	AB+	9.8	Yes	Moderate Anaemia	Negative	Negative	Negative	Negative	Negative	Negative	30	26-30	Married	Primary Education	Islam	Employed	Domestic Activities	Ghȼ 1100 - 2000	Extended (Husband/ male partner and wife/ female partner, children and relatives)	Compound House	Blocks with iron sheets	2025-05-01	Yes	Yes	No	Very Likely	Very Likely	Very Likely	Very Likely	Very Likely	Very Likely	Very Likely	Very Likely	Very Likely	Very Likely	Very Likely	Very Likely	Very Likely	Very Likely	Very Likely	Very Likely	Very Likely	Very Likely	Very Likely
Kintampo North Municipal	Primigravida	0	2	First Trimester	No Defect	A+	10.7	Yes	Mild Anaemia	Negative	Negative	Negative	Negative	Negative	Negative	30	26-30	Married	Primary Education	Islam	Employed	Hairdressing	Ghȼ 100 - 500	Extended (Husband/ male partner and wife/ female partner, children and relatives)	Compound House	Blocks with iron sheets	2025-05-01	Yes	Yes	No	Very Likely	Very Likely	Very Likely	Very Likely	Very Likely	Very Likely	Very Likely	Very Likely	Very Likely	Very Likely	Very Likely	Very Likely	Very Likely	Very Likely	Very Likely	Very Likely	Very Likely	Very Likely	Very Likely
Kintampo North Municipal	Secundigravida	0	2	Second Trimester	Partial Defect	O+	9.1	Yes	Moderate Anaemia	Negative	Negative	Negative	Positive	Negative	Negative	30	26-30	Married	No Formal Education	Islam	Employed	Trading/Marketing	Ghȼ 100 - 500	Nuclear (Husband/ male partner and wife/ female partner with or without children or relatives)	Compound House	Blocks with iron sheets	2025-10-06	No	Yes	No	Very Likely	Very Likely	Very Likely	Very Likely	Very Likely	Very Likely	Very Likely	Very Likely	Very Likely	Very Likely	Somewhat Likely	Very Likely	Very Likely	Very Likely	Very Likely	Very Likely	Very Likely	Very Likely	Very Likely
Kintampo North Municipal	Multigravida	4+	2	First Trimester	No Defect	AB+	11.4	No	Non-anaemic	Negative	Negative	Negative	Negative	Negative	Negative	34	31-40	Married	Primary Education	Islam	Employed	Domestic Activities	Ghȼ 100 - 500	Nuclear (Husband/ male partner and wife/ female partner with or without children or relatives)	Compound House	Blocks with iron sheets	2025-05-01	Yes	Yes	Yes	Very Likely	Very Likely	Very Likely	Very Likely	Very Likely	Very Likely	Very Likely	Very Likely	Very Likely	Very Likely	Somewhat Likely	Very Likely	Very Likely	Very Likely	Very Likely	Very Likely	Very Likely	Very Likely	Very Likely
Kintampo North Municipal	Primigravida	0	2	First Trimester	No Defect	A+	10.6	Yes	Mild Anaemia	Negative	Negative	Negative	Negative	Negative	Negative	28	26-30	Married	Senior High School	Christianity	Employed	Hairdressing	Ghȼ 1100 - 2000	Extended (Husband/ male partner and wife/ female partner, children and relatives)	Self-Contain House	Blocks with iron sheets	2025-10-06	Yes	No	No	Very Likely	Very Likely	Very Likely	Very Likely	Very Likely	Very Likely	Very Likely	Very Likely	Very Likely	Very Likely	Very Likely	Very Likely	Very Likely	Very Likely	Very Likely	Very Likely	Very Likely	Very Likely	Very Likely
Kintampo North Municipal	Primigravida	0	1	First Trimester	No Defect	AB+	9.8	Yes	Moderate Anaemia	Negative	Negative	Negative	Negative	Negative	Negative	29	26-30	Married	Primary Education	Christianity	Employed	Domestic Activities	Ghȼ 100 - 500	Nuclear (Husband/ male partner and wife/ female partner with or without children or relatives)	Compound House	Blocks with iron sheets	2025-05-01	Yes	Yes	No	Very Likely	Very Likely	Very Likely	Very Likely	Very Likely	Very Likely	Very Likely	Very Likely	Very Likely	Very Likely	Very Likely	Very Likely	Very Likely	Very Likely	Very Likely	Very Likely	Very Likely	Very Likely	Very Likely
Kintampo North Municipal	Primigravida	1	1	First Trimester	No Defect	A+	8.9	Yes	Moderate Anaemia	Negative	Negative	Negative	Negative	Positive	Negative	31	31-40	Not Married	Primary Education	Christianity	Employed	Farming	Ghȼ 600 - 1000	Extended (Husband/ male partner and wife/ female partner, children and relatives)	Compound House	Blocks with iron sheets	2025-05-01	Yes	Yes	No	Somewhat Likely	Somewhat Likely	Very Likely	Very Likely	Extremely Likely	Extremely Likely	Somewhat Likely	Somewhat Likely	Very Likely	Very Likely	Very Likely	Very Likely	Somewhat Likely	Somewhat Likely	Somewhat Likely	Very Likely	Extremely Likely	Very Likely	Very Likely
Kintampo North Municipal	Primigravida	0	5	First Trimester	No Defect	AB+	8.7	Yes	Moderate Anaemia	Negative	Negative	Negative	Negative	Negative	Negative	38	31-40	Married	No Formal Education	Islam	Employed	Trading/Marketing	Ghȼ 100 - 500	Extended (Husband/ male partner and wife/ female partner, children and relatives)	Compound House	Blocks with iron sheets	2025-05-01	Yes	Yes	No	Very Likely	Very Likely	Very Likely	Very Likely	Very Likely	Very Likely	Somewhat Likely	Very Likely	Very Likely	Very Likely	Very Likely	Very Likely	Extremely Likely	Very Likely	Somewhat Likely	Very Likely	Very Likely	Very Likely	Very Likely
Kintampo North Municipal	Multigravida	4+	7	Third Trimester	No Defect	O+	10.7	Yes	Mild Anaemia	Negative	Negative	Negative	Negative	Negative	Negative	26	26-30	Married	Primary Education	Christianity	Employed	Seamstressing	Ghȼ 100 - 500	Nuclear (Husband/ male partner and wife/ female partner with or without children or relatives)	Self-Contain House	Blocks with iron sheets	2025-05-01	Yes	Yes	No	Somewhat Likely	Very Likely	Very Likely	Very Likely	Somewhat Likely	Very Likely	Very Likely	Very Likely	Very Likely	Very Likely	Very Likely	Very Likely	Very Likely	Very Likely	Somewhat Likely	Somewhat Likely	Very Likely	Very Likely	Very Likely
Kintampo North Municipal	Secundigravida	1	3	Second Trimester	No Defect	A+	11.4	No	Non-anaemic	Negative	Negative	Negative	Negative	Negative	Negative	30	26-30	Married	Primary Education	Islam	Employed	Seamstressing	Ghȼ 600 - 1000	Extended (Husband/ male partner and wife/ female partner, children and relatives)	Compound House	Blocks with iron sheets	2025-10-06	Yes	Yes	No	Very Likely	Very Likely	Very Likely	Very Likely	Very Likely	Very Likely	Very Likely	Very Likely	Very Likely	Very Likely	Very Likely	Very Likely	Very Likely	Very Likely	Very Likely	Very Likely	Very Likely	Very Likely	Very Likely
Kintampo North Municipal	Multigravida	3	5	Second Trimester	No Defect	O+	9.2	Yes	Moderate Anaemia	Negative	Negative	Negative	Negative	Negative	Negative	30	26-30	Married	Senior High School	Christianity	Employed	Farming	Ghȼ 100 - 500	Extended (Husband/ male partner and wife/ female partner, children and relatives)	Self-Contain House	Blocks with iron sheets	2025-05-01	Yes	Yes	No	Somewhat Likely	Very Likely	Very Likely	Extremely Likely	Extremely Likely	Very Likely	Very Likely	Very Likely	Very Likely	Extremely Likely	Very Likely	Somewhat Likely	Somewhat Likely	Very Likely	Somewhat Likely	Somewhat Likely	Very Likely	Very Likely	Very Likely
Kintampo North Municipal	Multigravida	3	4	Second Trimester	No Defect	O+	10.8	Yes	Mild Anaemia	Negative	Negative	Negative	Negative	Negative	Negative	30	26-30	Married	Primary Education	Christianity	Employed	Hairdressing	Ghȼ 100 - 500	Extended (Husband/ male partner and wife/ female partner, children and relatives)	Self-Contain House	Blocks with iron sheets	2025-10-06	Yes	Yes	No	Very Likely	Very Likely	Very Likely	Somewhat Likely	Somewhat Likely	Very Likely	Very Likely	Very Likely	Somewhat Likely	Somewhat Likely	Somewhat Likely	Somewhat Likely	Somewhat Likely	Very Likely	Somewhat Likely	Somewhat Likely	Somewhat Likely	Somewhat Likely	Very Likely
Kintampo North Municipal	Multigravida	2	3	First Trimester	No Defect	B+	10	Yes	Mild Anaemia	Negative	Negative	Negative	Negative	Negative	Negative	28	26-30	Married	No Formal Education	Islam	Employed	Domestic Activities	Ghȼ 600 - 1000	Extended (Husband/ male partner and wife/ female partner, children and relatives)	Compound House	Blocks with iron sheets	2025-05-01	Yes	Yes	No	Very Likely	Very Likely	Very Likely	Very Likely	Very Likely	Very Likely	Very Likely	Very Likely	Very Likely	Very Likely	Very Likely	Very Likely	Very Likely	Very Likely	Very Likely	Very Likely	Very Likely	Very Likely	Very Likely
Kintampo North Municipal	Multigravida	3	6	Second Trimester	No Defect	AB+	9.2	Yes	Moderate Anaemia	Negative	Negative	Negative	Negative	Negative	Negative	30	26-30	Married	Primary Education	Christianity	Employed	Seamstressing	Ghȼ 1100 - 2000	Extended (Husband/ male partner and wife/ female partner, children and relatives)	Self-Contain House	Blocks with iron sheets	2025-05-01	Yes	Yes	No	Very Likely	Very Likely	Very Likely	Very Likely	Very Likely	Somewhat Likely	Somewhat Likely	Somewhat Likely	Somewhat Likely	Somewhat Likely	Somewhat Likely	Very Likely	Very Likely	Very Likely	Somewhat Likely	Very Likely	Very Likely	Very Likely	Very Likely
Kintampo North Municipal	Primigravida	1	7	Third Trimester	Partial Defect	A+	9.8	Yes	Moderate Anaemia	Negative	Negative	Negative	Negative	Positive	Negative	29	26-30	Not Married	Primary Education	Christianity	Employed	Farming	Ghȼ 600 - 1000	Extended (Husband/ male partner and wife/ female partner, children and relatives)	Compound House	Blocks with iron sheets	2025-10-06	Yes	Yes	No	Very Likely	Very Likely	Very Likely	Very Likely	Extremely Likely	Very Likely	Very Likely	Very Likely	Very Likely	Somewhat Likely	Very Likely	Very Likely	Very Likely	Very Likely	Very Likely	Very Likely	Very Likely	Very Likely	Very Likely
Kintampo North Municipal	Secundigravida	1	5	Second Trimester	No Defect	AB+	8.8	Yes	Moderate Anaemia	Negative	Negative	Negative	Negative	Negative	Negative	30	26-30	Married	Primary Education	Christianity	Employed	Seamstressing	Ghȼ 100 - 500	Extended (Husband/ male partner and wife/ female partner, children and relatives)	Compound House	Blocks with iron sheets	2025-05-01	Yes	Yes	No	Very Likely	Very Likely	Very Likely	Very Likely	Very Likely	Somewhat Likely	Very Likely	Very Likely	Very Likely	Very Likely	Very Likely	Somewhat Likely	Very Likely	Very Likely	Very Likely	Very Likely	Very Likely	Very Likely	Very Likely
Kintampo North Municipal	Secundigravida	1	3	First Trimester	No Defect	B+	7.6	Yes	Moderate Anaemia	Negative	Negative	Negative	Negative	Negative	Negative	30	26-30	Married	Primary Education	Islam	Employed	Hairdressing	Ghȼ 600 - 1000	Nuclear (Husband/ male partner and wife/ female partner with or without children or relatives)	Compound House	Blocks with iron sheets	2025-05-01	Yes	Yes	Yes	Very Likely	Very Likely	Very Likely	Very Likely	Very Likely	Very Likely	Very Likely	Very Likely	Very Likely	Very Likely	Very Likely	Very Likely	Very Likely	Very Likely	Very Likely	Very Likely	Very Likely	Very Likely	Very Likely
Kintampo North Municipal	Multigravida	4+	3	First Trimester	No Defect	AB+	10.3	Yes	Mild Anaemia	Negative	Negative	Negative	Negative	Negative	Negative	30	26-30	Married	Primary Education	Christianity	Employed	Farming	Ghȼ 1100 - 2000	Extended (Husband/ male partner and wife/ female partner, children and relatives)	Self-Contain House	Blocks with iron sheets	2025-10-06	Yes	Yes	No	Somewhat Likely	Very Likely	Somewhat Likely	Somewhat Likely	Very Likely	Somewhat Likely	Very Likely	Somewhat Likely	Somewhat Likely	Very Likely	Very Likely	Very Likely	Very Likely	Very Likely	Somewhat Likely	Very Likely	Somewhat Likely	Very Likely	Very Likely
Kintampo North Municipal	Multigravida	4+	6	Second Trimester	No Defect	O+	10.7	Yes	Mild Anaemia	Negative	Negative	Negative	Negative	Negative	Negative	30	26-30	Married	No Formal Education	Christianity	Employed	Farming	Ghȼ 100 - 500	Extended (Husband/ male partner and wife/ female partner, children and relatives)	Self-Contain House	Blocks with iron sheets	2025-05-01	Yes	Yes	No	Somewhat Likely	Extremely Likely	Very Likely	Somewhat Likely	Very Likely	Very Likely	Very Likely	Very Likely	Somewhat Likely	Very Likely	Very Likely	Extremely Likely	Extremely Likely	Somewhat Likely	Somewhat Likely	Very Likely	Somewhat Likely	Somewhat Likely	Somewhat Likely
Kintampo North Municipal	Primigravida	0	1	First Trimester	No Defect	B+	12.4	No	Non-anaemic	Negative	Negative	Negative	Negative	Negative	Negative	20	18-25	Not Married	Primary Education	Christianity	Unemployed	None (Unemployed)	None	Nuclear (Husband/ male partner and wife/ female partner with or without children or relatives)	Self-Contain House	Blocks with iron sheets	2025-05-01	Yes	Yes	No	Very Likely	Very Likely	Extremely Likely	Very Likely	Very Likely	Extremely Likely	Extremely Likely	Extremely Likely	Very Likely	Extremely Likely	Extremely Likely	Extremely Likely	Extremely Likely	Extremely Likely	Very Likely	Extremely Likely	Extremely Likely	Extremely Likely	Extremely Likely
Kintampo North Municipal	Primigravida	0	1	First Trimester	No Defect	AB+	9.8	Yes	Moderate Anaemia	Negative	Negative	Negative	Negative	Negative	Negative	27	26-30	Married	Senior High School	Islam	Employed	Hairdressing	Ghȼ 600 - 1000	Extended (Husband/ male partner and wife/ female partner, children and relatives)	Compound House	Blocks with iron sheets	2025-05-01	Yes	Yes	No	Very Likely	Very Likely	Very Likely	Very Likely	Very Likely	Very Likely	Very Likely	Very Likely	Very Likely	Very Likely	Very Likely	Very Likely	Very Likely	Very Likely	Very Likely	Very Likely	Very Likely	Very Likely	Very Likely
Kintampo North Municipal	Primigravida	1	4	Third Trimester	No Defect	O+	10.1	Yes	Mild Anaemia	Negative	Negative	Negative	Negative	Positive	Negative	29	26-30	Married	Primary Education	Christianity	Employed	Farming	Ghȼ 100 - 500	Extended (Husband/ male partner and wife/ female partner, children and relatives)	Compound House	Blocks with iron sheets	2025-10-06	Yes	Yes	No	Somewhat Likely	Very Likely	Very Likely	Somewhat Likely	Somewhat Likely	Very Likely	Very Likely	Very Likely	Very Likely	Very Likely	Very Likely	Somewhat Likely	Very Likely	Very Likely	Somewhat Likely	Somewhat Likely	Very Likely	Very Likely	Somewhat Likely
Kintampo North Municipal	Secundigravida	1	1	First Trimester	No Defect	A+	8.9	Yes	Moderate Anaemia	Negative	Negative	Negative	Negative	Negative	Negative	30	26-30	Married	No Formal Education	Islam	Employed	Hairdressing	Ghȼ 100 - 500	Extended (Husband/ male partner and wife/ female partner, children and relatives)	Compound House	Blocks with iron sheets	2025-05-01	Yes	Yes	No	Very Likely	Very Likely	Very Likely	Somewhat Likely	Very Likely	Somewhat Likely	Somewhat Likely	Very Likely	Very Likely	Very Likely	Very Likely	Very Likely	Extremely Likely	Extremely Likely	Very Likely	Very Likely	Very Likely	Very Likely	Very Likely
Kintampo North Municipal	Secundigravida	1	2	First Trimester	No Defect	B+	7.9	Yes	Moderate Anaemia	Negative	Negative	Negative	Negative	Negative	Negative	30	26-30	Married	Primary Education	Islam	Employed	Farming	Ghȼ 600 - 1000	Extended (Husband/ male partner and wife/ female partner, children and relatives)	Compound House	Blocks with iron sheets	2025-10-06	Yes	Yes	Yes	Very Likely	Very Likely	Very Likely	Very Likely	Very Likely	Very Likely	Somewhat Likely	Very Likely	Very Likely	Very Likely	Very Likely	Very Likely	Very Likely	Very Likely	Very Likely	Very Likely	Very Likely	Very Likely	Very Likely
Kintampo North Municipal	Multigravida	3	6	Second Trimester	No Defect	O+	9.7	Yes	Moderate Anaemia	Negative	Negative	Negative	Negative	Negative	Negative	37	31-40	Married	No Formal Education	Islam	Employed	Trading/Marketing	Ghȼ 1100 - 2000	Extended (Husband/ male partner and wife/ female partner, children and relatives)	Compound House	Blocks with iron sheets	2025-05-01	Yes	Yes	No	Very Likely	Very Likely	Very Likely	Very Likely	Very Likely	Very Likely	Very Likely	Very Likely	Very Likely	Very Likely	Very Likely	Somewhat Likely	Very Likely	Very Likely	Very Likely	Very Likely	Very Likely	Very Likely	Very Likely
Kintampo North Municipal	Secundigravida	1	2	First Trimester	No Defect	AB+	10.6	Yes	Mild Anaemia	Negative	Negative	Negative	Negative	Negative	Negative	30	26-30	Married	Primary Education	Islam	Employed	Trading/Marketing	Ghȼ 100 - 500	Extended (Husband/ male partner and wife/ female partner, children and relatives)	Compound House	Blocks with iron sheets	2025-05-01	Yes	Yes	No	Extremely Likely	Extremely Likely	Extremely Likely	Extremely Likely	Extremely Likely	Extremely Likely	Extremely Likely	Extremely Likely	Extremely Likely	Extremely Likely	Extremely Likely	Extremely Likely	Extremely Likely	Extremely Likely	Extremely Likely	Extremely Likely	Extremely Likely	Extremely Likely	Extremely Likely
Kintampo North Municipal	Primigravida	0	1	First Trimester	No Defect	A+	8.6	Yes	Moderate Anaemia	Negative	Negative	Negative	Negative	Negative	Negative	30	26-30	Married	Primary Education	Islam	Employed	Trading/Marketing	Ghȼ 600 - 1000	Extended (Husband/ male partner and wife/ female partner, children and relatives)	Compound House	Blocks with iron sheets	2025-10-06	Yes	Yes	No	Very Likely	Very Likely	Very Likely	Very Likely	Very Likely	Very Likely	Very Likely	Very Likely	Very Likely	Very Likely	Very Likely	Very Likely	Very Likely	Very Likely	Very Likely	Very Likely	Very Likely	Very Likely	Very Likely
Kintampo North Municipal	Primigravida	1	5	Third Trimester	No Defect	B+	10.5	Yes	Mild Anaemia	Negative	Negative	Negative	Negative	Positive	Negative	30	26-30	Not Married	Primary Education	Christianity	Employed	Trading/Marketing	Ghȼ 100 - 500	Nuclear (Husband/ male partner and wife/ female partner with or without children or relatives)	Compound House	Blocks with iron sheets	2025-05-01	Yes	Yes	No	Very Likely	Very Likely	Very Likely	Very Likely	Very Likely	Very Likely	Very Likely	Very Likely	Very Likely	Very Likely	Very Likely	Very Likely	Somewhat Likely	Very Likely	Somewhat Likely	Very Likely	Very Likely	Extremely Likely	Extremely Likely
Kintampo North Municipal	Primigravida	0	2	First Trimester	No Defect	B+	12.4	No	Non-anaemic	Negative	Negative	Negative	Negative	Negative	Negative	38	31-40	Married	Senior High School	Islam	Employed	Trading/Marketing	Ghȼ 600 - 1000	Extended (Husband/ male partner and wife/ female partner, children and relatives)	Compound House	Blocks with iron sheets	2025-10-06	Yes	Yes	Yes	Extremely Likely	Very Likely	Somewhat Likely	Very Likely	Very Likely	Extremely Likely	Very Likely	Extremely Likely	Extremely Likely	Very Likely	Very Likely	Very Likely	Extremely Likely	Extremely Likely	Extremely Likely	Extremely Likely	Somewhat Likely	Very Likely	Very Likely
Kintampo North Municipal	Primigravida	0	4	Second Trimester	No Defect	B+	8.7	Yes	Moderate Anaemia	Negative	Negative	Negative	Negative	Negative	Negative	34	31-40	Married	Primary Education	Islam	Employed	Trading/Marketing	Ghȼ 1100 - 2000	Extended (Husband/ male partner and wife/ female partner, children and relatives)	Compound House	Blocks with iron sheets	2025-05-01	Yes	Yes	Yes	Very Likely	Somewhat Likely	Very Likely	Very Likely	Very Likely	Very Likely	Very Likely	Very Likely	Very Likely	Very Likely	Very Likely	Very Likely	Very Likely	Very Likely	Very Likely	Very Likely	Very Likely	Very Likely	Very Likely
Kintampo North Municipal	Multigravida	3	2	Second Trimester	No Defect	B+	9.5	Yes	Moderate Anaemia	Negative	Negative	Negative	Negative	Negative	Negative	39	31-40	Married	No Formal Education	Christianity	Employed	Trading/Marketing	Ghȼ 100 - 500	Extended (Husband/ male partner and wife/ female partner, children and relatives)	Compound House	Blocks with iron sheets	2025-10-06	Yes	Yes	No	Very Likely	Very Likely	Very Likely	Very Likely	Very Likely	Very Likely	Very Likely	Very Likely	Very Likely	Very Likely	Very Likely	Very Likely	Very Likely	Very Likely	Very Likely	Very Likely	Very Likely	Very Likely	Very Likely
Kintampo North Municipal	Primigravida	0	4	Third Trimester	No Defect	B+	12.4	No	Non-anaemic	Negative	Negative	Negative	Negative	Positive	Negative	26	26-30	Married	Primary Education	Christianity	Employed	Hairdressing	Ghȼ 600 - 1000	Extended (Husband/ male partner and wife/ female partner, children and relatives)	Compound House	Blocks with iron sheets	2025-05-01	Yes	Yes	No	Very Likely	Very Likely	Extremely Likely	Very Likely	Extremely Likely	Very Likely	Very Likely	Very Likely	Somewhat Likely	Very Likely	Somewhat Likely	Very Likely	Extremely Likely	Very Likely	Somewhat Likely	Somewhat Likely	Very Likely	Very Likely	Very Likely
Kintampo North Municipal	Primigravida	0	8	Third Trimester	No Defect	A+	11.7	No	Non-anaemic	Negative	Negative	Negative	Negative	Negative	Negative	30	26-30	Married	Primary Education	Christianity	Employed	Hairdressing	Ghȼ 600 - 1000	Extended (Husband/ male partner and wife/ female partner, children and relatives)	Compound House	Blocks with iron sheets	2025-05-01	Yes	Yes	Yes	Very Likely	Very Likely	Very Likely	Very Likely	Very Likely	Very Likely	Very Likely	Very Likely	Very Likely	Very Likely	Very Likely	Very Likely	Very Likely	Extremely Likely	Very Likely	Very Likely	Very Likely	Very Likely	Very Likely
Kintampo North Municipal	Secundigravida	1	1	First Trimester	No Defect	O+	12.5	No	Non-anaemic	Negative	Negative	Negative	Negative	Negative	Negative	33	31-40	Married	Primary Education	Christianity	Employed	Domestic Activities	Ghȼ 100 - 500	Extended (Husband/ male partner and wife/ female partner, children and relatives)	Compound House	Blocks with iron sheets	2025-10-06	Yes	Yes	Yes	Very Likely	Very Likely	Very Likely	Very Likely	Very Likely	Very Likely	Extremely Likely	Very Likely	Very Likely	Somewhat Likely	Very Likely	Very Likely	Very Likely	Very Likely	Very Likely	Very Likely	Very Likely	Very Likely	Very Likely
Kintampo North Municipal	Secundigravida	1	1	First Trimester	No Defect	A+	9.7	Yes	Moderate Anaemia	Negative	Negative	Negative	Negative	Negative	Negative	27	26-30	Married	Primary Education	Christianity	Employed	Hairdressing	Ghȼ 600 - 1000	Extended (Husband/ male partner and wife/ female partner, children and relatives)	Compound House	Blocks with iron sheets	2025-05-01	Yes	Yes	No	Very Likely	Very Likely	Very Likely	Very Likely	Very Likely	Very Likely	Very Likely	Very Likely	Very Likely	Very Likely	Very Likely	Very Likely	Very Likely	Very Likely	Very Likely	Very Likely	Very Likely	Very Likely	Very Likely
Kintampo North Municipal	Multigravida	3	3	First Trimester	No Defect	A+	8.7	Yes	Moderate Anaemia	Negative	Negative	Negative	Negative	Negative	Negative	38	31-40	Married	No Formal Education	Christianity	Employed	Farming	Ghȼ 600 - 1000	Extended (Husband/ male partner and wife/ female partner, children and relatives)	Self-Contain House	Blocks with iron sheets	2025-05-01	Yes	Yes	No	Very Likely	Very Likely	Very Likely	Very Likely	Somewhat Likely	Very Likely	Very Likely	Very Likely	Somewhat Likely	Very Likely	Somewhat Likely	Very Likely	Very Likely	Extremely Likely	Very Likely	Very Likely	Very Likely	Very Likely	Very Likely
Kintampo North Municipal	Secundigravida	1	2	Second Trimester	No Defect	O+	9.4	Yes	Moderate Anaemia	Negative	Negative	Negative	Negative	Negative	Negative	27	26-30	Married	Primary Education	Christianity	Employed	Hairdressing	Ghȼ 100 - 500	Extended (Husband/ male partner and wife/ female partner, children and relatives)	Compound House	Blocks with iron sheets	2025-05-01	Yes	Yes	No	Very Likely	Very Likely	Very Likely	Very Likely	Very Likely	Very Likely	Very Likely	Very Likely	Very Likely	Very Likely	Very Likely	Very Likely	Very Likely	Very Likely	Very Likely	Very Likely	Very Likely	Very Likely	Very Likely
Kintampo North Municipal	Primigravida	0	4	Second Trimester	No Defect	AB+	13.1	No	Non-anaemic	Negative	Negative	Negative	Negative	Negative	Negative	34	31-40	Married	No Formal Education	Christianity	Employed	Trading/Marketing	Ghȼ 100 - 500	Extended (Husband/ male partner and wife/ female partner, children and relatives)	Self-Contain House	Blocks with iron sheets	2025-05-01	Yes	Yes	Yes	Somewhat Likely	Very Likely	Very Likely	Very Likely	Very Likely	Very Likely	Very Likely	Very Likely	Very Likely	Very Likely	Very Likely	Very Likely	Very Likely	Very Likely	Very Likely	Very Likely	Very Likely	Very Likely	Very Likely
Kintampo North Municipal	Multigravida	0	3	First Trimester	No Defect	A+	7.8	Yes	Moderate Anaemia	Negative	Negative	Negative	Negative	Negative	Negative	30	26-30	Married	Primary Education	Christianity	Employed	Trading/Marketing	Ghȼ 600 - 1000	Extended (Husband/ male partner and wife/ female partner, children and relatives)	Self-Contain House	Blocks with iron sheets	2025-05-01	Yes	Yes	No	Very Likely	Very Likely	Very Likely	Very Likely	Very Likely	Very Likely	Very Likely	Somewhat Likely	Extremely Likely	Somewhat Likely	Very Likely	Very Likely	Somewhat Likely	Very Likely	Very Likely	Extremely Likely	Very Likely	Very Likely	Very Likely
Kintampo North Municipal	Primigravida	0	1	Second Trimester	No Defect	A+	10.8	Yes	Mild Anaemia	Negative	Negative	Negative	Negative	Positive	Negative	30	26-30	Not Married	No Formal Education	Christianity	Employed	Trading/Marketing	Ghȼ 100 - 500	Extended (Husband/ male partner and wife/ female partner, children and relatives)	Compound House	Blocks with iron sheets	2025-05-01	Yes	Yes	No	Very Likely	Very Likely	Very Likely	Very Likely	Very Likely	Very Likely	Very Likely	Very Likely	Very Likely	Very Likely	Very Likely	Very Likely	Very Likely	Very Likely	Very Likely	Very Likely	Very Likely	Very Likely	Very Likely
Kintampo North Municipal	Multigravida	3	4	Second Trimester	No Defect	AB+	8.9	Yes	Moderate Anaemia	Negative	Negative	Negative	Negative	Negative	Negative	38	31-40	Married	Primary Education	Christianity	Employed	Trading/Marketing	Ghȼ 100 - 500	Extended (Husband/ male partner and wife/ female partner, children and relatives)	Compound House	Blocks with iron sheets	2025-05-01	Yes	Yes	Yes	Very Likely	Very Likely	Very Likely	Somewhat Likely	Extremely Likely	Very Likely	Very Likely	Very Likely	Not Very Likely	Somewhat Likely	Very Likely	Somewhat Likely	Somewhat Likely	Very Likely	Extremely Likely	Very Likely	Very Likely	Very Likely	Very Likely
Kintampo North Municipal	Secundigravida	1	2	First Trimester	No Defect	A+	7.4	Yes	Moderate Anaemia	Negative	Negative	Negative	Negative	Negative	Negative	30	26-30	Married	Primary Education	Christianity	Employed	Trading/Marketing	Ghȼ 600 - 1000	Extended (Husband/ male partner and wife/ female partner, children and relatives)	Compound House	Blocks with iron sheets	2025-05-01	Yes	Yes	No	Very Likely	Very Likely	Very Likely	Very Likely	Very Likely	Very Likely	Very Likely	Very Likely	Very Likely	Very Likely	Very Likely	Very Likely	Very Likely	Very Likely	Very Likely	Very Likely	Very Likely	Very Likely	Very Likely
Kintampo North Municipal	Primigravida	0	6	Second Trimester	No Defect	O+	12.3	No	Non-anaemic	Negative	Negative	Negative	Negative	Negative	Negative	34	31-40	Married	No Formal Education	Christianity	Employed	Trading/Marketing	Ghȼ 100 - 500	Extended (Husband/ male partner and wife/ female partner, children and relatives)	Compound House	Blocks with iron sheets	2025-05-01	Yes	Yes	Yes	Very Likely	Very Likely	Very Likely	Very Likely	Very Likely	Somewhat Likely	Very Likely	Very Likely	Very Likely	Very Likely	Very Likely	Very Likely	Very Likely	Very Likely	Very Likely	Somewhat Likely	Very Likely	Very Likely	Very Likely
Kintampo North Municipal	Primigravida	0	2	First Trimester	No Defect	A+	9.7	Yes	Moderate Anaemia	Negative	Negative	Negative	Negative	Negative	Negative	30	26-30	Married	Primary Education	Christianity	Employed	Trading/Marketing	Ghȼ 600 - 1000	Extended (Husband/ male partner and wife/ female partner, children and relatives)	Compound House	Blocks with iron sheets	2025-05-01	Yes	Yes	No	Very Likely	Very Likely	Very Likely	Very Likely	Very Likely	Very Likely	Very Likely	Very Likely	Very Likely	Very Likely	Very Likely	Very Likely	Very Likely	Very Likely	Very Likely	Very Likely	Very Likely	Very Likely	Very Likely
Kintampo North Municipal	Primigravida	0	8	Third Trimester	No Defect	AB+	10.4	Yes	Mild Anaemia	Negative	Negative	Negative	Positive	Positive	Positive	30	26-30	Married	No Formal Education	Christianity	Employed	Trading/Marketing	Ghȼ 100 - 500	Extended (Husband/ male partner and wife/ female partner, children and relatives)	Compound House	Blocks with iron sheets	2025-10-06	No	Yes	Yes	Very Likely	Very Likely	Very Likely	Very Likely	Very Likely	Very Likely	Very Likely	Somewhat Likely	Very Likely	Very Likely	Very Likely	Very Likely	Very Likely	Very Likely	Very Likely	Very Likely	Very Likely	Very Likely	Very Likely
Kintampo North Municipal	Secundigravida	1	4	Second Trimester	No Defect	B+	12.8	No	Non-anaemic	Negative	Negative	Negative	Negative	Negative	Negative	36	31-40	Married	Primary Education	Christianity	Employed	Hairdressing	Ghȼ 100 - 500	Nuclear (Husband/ male partner and wife/ female partner with or without children or relatives)	Compound House	Blocks with iron sheets	2025-05-01	Yes	Yes	No	Very Likely	Very Likely	Very Likely	Very Likely	Very Likely	Very Likely	Extremely Likely	Very Likely	Very Likely	Very Likely	Extremely Likely	Very Likely	Very Likely	Very Likely	Very Likely	Very Likely	Somewhat Likely	Very Likely	Very Likely
Kintampo North Municipal	Secundigravida	1	2	First Trimester	No Defect	A+	9.6	Yes	Moderate Anaemia	Negative	Negative	Negative	Negative	Negative	Negative	30	26-30	Married	No Formal Education	Christianity	Employed	Farming	Ghȼ 600 - 1000	Extended (Husband/ male partner and wife/ female partner, children and relatives)	Compound House	Blocks with iron sheets	2025-05-01	Yes	Yes	No	Very Likely	Very Likely	Very Likely	Very Likely	Very Likely	Very Likely	Very Likely	Very Likely	Very Likely	Very Likely	Very Likely	Very Likely	Very Likely	Very Likely	Very Likely	Very Likely	Very Likely	Very Likely	Very Likely
Kintampo North Municipal	Primigravida	0	2	First Trimester	No Defect	O+	10.2	Yes	Mild Anaemia	Negative	Negative	Negative	Negative	Negative	Negative	29	26-30	Married	Primary Education	Christianity	Employed	Farming	Ghȼ 1100 - 2000	Extended (Husband/ male partner and wife/ female partner, children and relatives)	Compound House	Blocks with iron sheets	2025-10-06	Yes	Yes	No	Very Likely	Very Likely	Very Likely	Very Likely	Very Likely	Very Likely	Very Likely	Very Likely	Very Likely	Very Likely	Very Likely	Very Likely	Very Likely	Very Likely	Very Likely	Very Likely	Very Likely	Very Likely	Very Likely
Kintampo North Municipal	Secundigravida	1	2	First Trimester	No Defect	B+	9.9	Yes	Moderate Anaemia	Negative	Negative	Negative	Negative	Negative	Negative	30	26-30	Married	No Formal Education	Christianity	Employed	Hairdressing	Ghȼ 100 - 500	Extended (Husband/ male partner and wife/ female partner, children and relatives)	Compound House	Blocks with iron sheets	2025-10-06	Yes	Yes	No	Very Likely	Very Likely	Very Likely	Very Likely	Very Likely	Very Likely	Very Likely	Very Likely	Very Likely	Very Likely	Very Likely	Very Likely	Very Likely	Very Likely	Very Likely	Very Likely	Very Likely	Very Likely	Very Likely
Kintampo North Municipal	Primigravida	0	2	First Trimester	No Defect	B+	10.4	Yes	Mild Anaemia	Negative	Negative	Negative	Negative	Negative	Negative	22	18-25	Married	Primary Education	Christianity	Employed	Farming	Ghȼ 600 - 1000	Nuclear (Husband/ male partner and wife/ female partner with or without children or relatives)	Compound House	Blocks with iron sheets	2025-10-06	Yes	Yes	No	Very Likely	Very Likely	Very Likely	Very Likely	Very Likely	Very Likely	Very Likely	Very Likely	Very Likely	Very Likely	Very Likely	Very Likely	Very Likely	Very Likely	Very Likely	Very Likely	Very Likely	Very Likely	Very Likely
Kintampo North Municipal	Primigravida	1	1	First Trimester	No Defect	A+	9.7	Yes	Moderate Anaemia	Negative	Negative	Negative	Negative	Positive	Negative	28	26-30	Married	No Formal Education	Christianity	Employed	Trading/Marketing	Ghȼ 100 - 500	Extended (Husband/ male partner and wife/ female partner, children and relatives)	Compound House	Blocks with iron sheets	2025-10-06	Yes	Yes	No	Very Likely	Very Likely	Very Likely	Very Likely	Very Likely	Very Likely	Very Likely	Very Likely	Very Likely	Very Likely	Very Likely	Very Likely	Very Likely	Very Likely	Very Likely	Very Likely	Very Likely	Very Likely	Very Likely
Kintampo North Municipal	Secundigravida	1	3	First Trimester	No Defect	AB+	10.5	Yes	Mild Anaemia	Negative	Negative	Negative	Negative	Negative	Negative	25	18-25	Married	Primary Education	Islam	Employed	Hairdressing	Ghȼ 100 - 500	Extended (Husband/ male partner and wife/ female partner, children and relatives)	Compound House	Blocks with iron sheets	2025-10-06	Yes	Yes	Yes	Very Likely	Very Likely	Very Likely	Very Likely	Very Likely	Very Likely	Very Likely	Very Likely	Very Likely	Very Likely	Very Likely	Very Likely	Very Likely	Very Likely	Very Likely	Very Likely	Very Likely	Very Likely	Very Likely
Kintampo North Municipal	Secundigravida	1	1	First Trimester	No Defect	B+	8.7	Yes	Moderate Anaemia	Negative	Negative	Negative	Negative	Negative	Negative	30	26-30	Married	No Formal Education	Christianity	Employed	Farming	Ghȼ 600 - 1000	Extended (Husband/ male partner and wife/ female partner, children and relatives)	Compound House	Blocks with iron sheets	2025-10-06	Yes	Yes	No	Very Likely	Very Likely	Very Likely	Very Likely	Very Likely	Very Likely	Very Likely	Very Likely	Very Likely	Very Likely	Very Likely	Very Likely	Very Likely	Very Likely	Very Likely	Very Likely	Very Likely	Very Likely	Very Likely
Kintampo North Municipal	Secundigravida	1	9	Third Trimester	No Defect	B+	9.9	Yes	Moderate Anaemia	Negative	Negative	Negative	Negative	Negative	Negative	34	31-40	Married	Primary Education	Christianity	Employed	Trading/Marketing	Ghȼ 1100 - 2000	Extended (Husband/ male partner and wife/ female partner, children and relatives)	Self-Contain House	Blocks with iron sheets	2025-10-06	Yes	Yes	No	Very Likely	Very Likely	Very Likely	Extremely Likely	Extremely Likely	Very Likely	Very Likely	Very Likely	Somewhat Likely	Extremely Likely	Extremely Likely	Very Likely	Very Likely	Very Likely	Very Likely	Very Likely	Very Likely	Somewhat Likely	Very Likely
Kintampo North Municipal	Multigravida	4+	7	Third Trimester	No Defect	A+	10.2	Yes	Mild Anaemia	Negative	Negative	Negative	Negative	Negative	Negative	30	26-30	Married	No Formal Education	Christianity	Employed	Trading/Marketing	Ghȼ 100 - 500	Extended (Husband/ male partner and wife/ female partner, children and relatives)	Compound House	Blocks with iron sheets	2025-05-01	Yes	Yes	No	Somewhat Likely	Very Likely	Very Likely	Somewhat Likely	Somewhat Likely	Very Likely	Very Likely	Somewhat Likely	Somewhat Likely	Very Likely	Very Likely	Very Likely	Very Likely	Somewhat Likely	Very Likely	Somewhat Likely	Very Likely	Very Likely	Very Likely
Kintampo North Municipal	Secundigravida	1	5	Second Trimester	No Defect	B+	9.3	Yes	Moderate Anaemia	Negative	Negative	Negative	Negative	Negative	Negative	30	26-30	Married	No Formal Education	Christianity	Employed	Trading/Marketing	Ghȼ 600 - 1000	Extended (Husband/ male partner and wife/ female partner, children and relatives)	Self-Contain House	Blocks with iron sheets	2025-10-06	Yes	Yes	No	Very Likely	Very Likely	Very Likely	Somewhat Likely	Very Likely	Very Likely	Very Likely	Somewhat Likely	Very Likely	Very Likely	Very Likely	Very Likely	Very Likely	Very Likely	Very Likely	Very Likely	Very Likely	Very Likely	Very Likely
Kintampo North Municipal	Secundigravida	1	2	Second Trimester	No Defect	B+	7.9	Yes	Moderate Anaemia	Negative	Negative	Negative	Negative	Negative	Negative	30	26-30	Married	No Formal Education	Christianity	Employed	Trading/Marketing	Ghȼ 1100 - 2000	Nuclear (Husband/ male partner and wife/ female partner with or without children or relatives)	Compound House	Blocks with iron sheets	2025-10-06	Yes	Yes	No	Very Likely	Very Likely	Very Likely	Very Likely	Very Likely	Very Likely	Very Likely	Very Likely	Very Likely	Very Likely	Very Likely	Very Likely	Very Likely	Very Likely	Very Likely	Very Likely	Very Likely	Very Likely	Very Likely
Kintampo North Municipal	Secundigravida	1	2	Second Trimester	No Defect	B+	10.3	Yes	Mild Anaemia	Negative	Negative	Negative	Negative	Negative	Negative	29	26-30	Married	No Formal Education	Christianity	Employed	Trading/Marketing	Ghȼ 100 - 500	Extended (Husband/ male partner and wife/ female partner, children and relatives)	Compound House	Blocks with iron sheets	2025-10-06	Yes	Yes	No	Very Likely	Very Likely	Very Likely	Very Likely	Very Likely	Very Likely	Very Likely	Very Likely	Very Likely	Very Likely	Extremely Likely	Very Likely	Extremely Likely	Extremely Likely	Extremely Likely	Extremely Likely	Very Likely	Very Likely	Very Likely
Kintampo North Municipal	Primigravida	1	1	First Trimester	No Defect	A+	8.5	Yes	Moderate Anaemia	Negative	Positive	Negative	Negative	Positive	Negative	30	26-30	Not Married	No Formal Education	Christianity	Employed	Trading/Marketing	Ghȼ 600 - 1000	Extended (Husband/ male partner and wife/ female partner, children and relatives)	Compound House	Blocks with iron sheets	2025-10-06	Yes	Yes	No	Very Likely	Very Likely	Very Likely	Very Likely	Very Likely	Very Likely	Very Likely	Very Likely	Very Likely	Very Likely	Very Likely	Very Likely	Very Likely	Very Likely	Very Likely	Very Likely	Very Likely	Very Likely	Very Likely
Kintampo North Municipal	Secundigravida	1	8	Third Trimester	No Defect	O+	9.4	Yes	Moderate Anaemia	Negative	Negative	Negative	Negative	Negative	Negative	27	26-30	Married	No Formal Education	Christianity	Employed	Trading/Marketing	Ghȼ 1100 - 2000	Extended (Husband/ male partner and wife/ female partner, children and relatives)	Compound House	Blocks with iron sheets	2025-10-06	Yes	Yes	No	Somewhat Likely	Very Likely	Very Likely	Very Likely	Very Likely	Extremely Likely	Very Likely	Very Likely	Very Likely	Very Likely	Very Likely	Very Likely	Very Likely	Very Likely	Very Likely	Very Likely	Extremely Likely	Very Likely	Very Likely
Kintampo North Municipal	Secundigravida	1	1	First Trimester	No Defect	B+	8.9	Yes	Moderate Anaemia	Negative	Negative	Negative	Negative	Negative	Negative	30	26-30	Married	No Formal Education	Christianity	Employed	Trading/Marketing	Ghȼ 100 - 500	Nuclear (Husband/ male partner and wife/ female partner with or without children or relatives)	Compound House	Blocks with iron sheets	2025-10-06	Yes	Yes	No	Very Likely	Very Likely	Somewhat Likely	Very Likely	Very Likely	Very Likely	Extremely Likely	Very Likely	Very Likely	Very Likely	Very Likely	Very Likely	Very Likely	Very Likely	Somewhat Likely	Very Likely	Very Likely	Very Likely	Extremely Likely
Kintampo North Municipal	Multigravida	3	4	Second Trimester	No Defect	O+	10.2	Yes	Mild Anaemia	Negative	Negative	Negative	Negative	Negative	Negative	34	31-40	Married	Primary Education	Christianity	Employed	Seamstressing	Ghȼ 600 - 1000	Extended (Husband/ male partner and wife/ female partner, children and relatives)	Self-Contain House	Blocks with iron sheets	2025-10-06	Yes	Yes	No	Very Likely	Very Likely	Very Likely	Somewhat Likely	Very Likely	Very Likely	Very Likely	Very Likely	Very Likely	Very Likely	Extremely Likely	Extremely Likely	Extremely Likely	Extremely Likely	Extremely Likely	Extremely Likely	Very Likely	Very Likely	Very Likely
Kintampo North Municipal	Multigravida	4+	7	Third Trimester	No Defect	O+	10.6	Yes	Mild Anaemia	Negative	Negative	Negative	Negative	Negative	Negative	35	31-40	Cohabitation	No Formal Education	Christianity	Employed	Trading/Marketing	Ghȼ 1100 - 2000	Extended (Husband/ male partner and wife/ female partner, children and relatives)	Compound House	Blocks with iron sheets	2025-10-06	Yes	Yes	No	Very Likely	Very Likely	Very Likely	Very Likely	Somewhat Likely	Very Likely	Very Likely	Very Likely	Somewhat Likely	Somewhat Likely	Very Likely	Very Likely	Very Likely	Very Likely	Somewhat Likely	Very Likely	Very Likely	Very Likely	Very Likely
Kintampo North Municipal	Secundigravida	1	6	Second Trimester	No Defect	O+	9.7	Yes	Moderate Anaemia	Negative	Negative	Negative	Negative	Negative	Negative	25	18-25	Married	Primary Education	Islam	Employed	Farming	Ghȼ 100 - 500	Nuclear (Husband/ male partner and wife/ female partner with or without children or relatives)	Compound House	Blocks with iron sheets	2025-10-06	Yes	Yes	No	Very Likely	Very Likely	Very Likely	Very Likely	Very Likely	Very Likely	Very Likely	Extremely Likely	Extremely Likely	Extremely Likely	Very Likely	Very Likely	Very Likely	Very Likely	Somewhat Likely	Very Likely	Very Likely	Very Likely	Very Likely
Kintampo North Municipal	Multigravida	3	7	Third Trimester	No Defect	O+	8.9	Yes	Moderate Anaemia	Negative	Negative	Negative	Negative	Negative	Negative	22	18-25	Married	No Formal Education	Christianity	Employed	Hairdressing	Ghȼ 100 - 500	Nuclear (Husband/ male partner and wife/ female partner with or without children or relatives)	Compound House	Blocks with iron sheets	2025-10-06	Yes	Yes	No	Very Likely	Very Likely	Very Likely	Somewhat Likely	Very Likely	Very Likely	Extremely Likely	Very Likely	Very Likely	Extremely Likely	Extremely Likely	Extremely Likely	Extremely Likely	Extremely Likely	Very Likely	Very Likely	Very Likely	Very Likely	Very Likely
Kintampo North Municipal	Multigravida	4+	7	Third Trimester	No Defect	O+	9.7	Yes	Mild Anaemia	Negative	Negative	Negative	Negative	Negative	Negative	30	26-30	Married	Primary Education	Christianity	Employed	Hairdressing	Ghȼ 100 - 500	Extended (Husband/ male partner and wife/ female partner, children and relatives)	Self-Contain House	Blocks with iron sheets	2025-10-06	Yes	Yes	No	Very Likely	Very Likely	Very Likely	Very Likely	Very Likely	Very Likely	Very Likely	Very Likely	Very Likely	Very Likely	Very Likely	Somewhat Likely	Very Likely	Very Likely	Somewhat Likely	Very Likely	Very Likely	Very Likely	Very Likely
Kintampo North Municipal	Multigravida	3	8	Third Trimester	No Defect	O+	10.7	Yes	Mild Anaemia	Negative	Negative	Negative	Negative	Negative	Negative	30	26-30	Married	No Formal Education	Islam	Employed	Seamstressing	Ghȼ 100 - 500	Extended (Husband/ male partner and wife/ female partner, children and relatives)	Compound House	Blocks with iron sheets	2025-10-06	Yes	Yes	No	Very Likely	Very Likely	Very Likely	Somewhat Likely	Very Likely	Very Likely	Very Likely	Very Likely	Very Likely	Very Likely	Very Likely	Very Likely	Very Likely	Very Likely	Very Likely	Somewhat Likely	Very Likely	Very Likely	Very Likely
Kintampo North Municipal	Multigravida	3	6	Second Trimester	No Defect	A+	12.4	No	Non-anaemic	Negative	Negative	Negative	Negative	Negative	Negative	31	31-40	Married	Primary Education	Islam	Employed	Farming	Ghȼ 1100 - 2000	Extended (Husband/ male partner and wife/ female partner, children and relatives)	Compound House	Blocks with iron sheets	2025-10-06	Yes	Yes	No	Very Likely	Very Likely	Very Likely	Very Likely	Very Likely	Very Likely	Very Likely	Very Likely	Very Likely	Very Likely	Very Likely	Not Very Likely	Very Likely	Very Likely	Somewhat Likely	Somewhat Likely	Not Very Likely	Very Likely	Very Likely
Kintampo North Municipal	Multigravida	4+	7	Third Trimester	No Defect	O+	10.7	Yes	Mild Anaemia	Negative	Negative	Negative	Negative	Negative	Negative	30	26-30	Married	No Formal Education	Christianity	Employed	Trading/Marketing	Ghȼ 1100 - 2000	Extended (Husband/ male partner and wife/ female partner, children and relatives)	Compound House	Blocks with iron sheets	2025-10-06	Yes	Yes	No	Very Likely	Very Likely	Very Likely	Very Likely	Very Likely	Very Likely	Very Likely	Very Likely	Very Likely	Somewhat Likely	Very Likely	Very Likely	Very Likely	Very Likely	Somewhat Likely	Very Likely	Very Likely	Somewhat Likely	Very Likely
Kintampo North Municipal	Secundigravida	1	8	Third Trimester	No Defect	A+	8.9	Yes	Moderate Anaemia	Negative	Negative	Negative	Negative	Negative	Negative	36	31-40	Married	Primary Education	Islam	Employed	Seamstressing	Ghȼ 600 - 1000	Extended (Husband/ male partner and wife/ female partner, children and relatives)	Compound House	Blocks with iron sheets	2025-10-06	Yes	Yes	No	Very Likely	Very Likely	Very Likely	Somewhat Likely	Somewhat Likely	Very Likely	Very Likely	Very Likely	Somewhat Likely	Very Likely	Very Likely	Very Likely	Very Likely	Very Likely	Very Likely	Very Likely	Somewhat Likely	Very Likely	Very Likely
Kintampo North Municipal	Multigravida	3	7	Third Trimester	No Defect	B+	10.2	Yes	Mild Anaemia	Negative	Negative	Negative	Negative	Negative	Negative	38	31-40	Married	Senior High School	Christianity	Employed	Hairdressing	Ghȼ 600 - 1000	Extended (Husband/ male partner and wife/ female partner, children and relatives)	Compound House	Blocks with iron sheets	2025-10-06	Yes	Yes	No	Very Likely	Very Likely	Very Likely	Very Likely	Very Likely	Very Likely	Very Likely	Very Likely	Very Likely	Very Likely	Very Likely	Very Likely	Very Likely	Very Likely	Very Likely	Very Likely	Very Likely	Very Likely	Very Likely
Kintampo North Municipal	Multigravida	3	7	Third Trimester	No Defect	AB+	11.1	No	Non-anaemic	Negative	Negative	Negative	Negative	Negative	Negative	30	26-30	Married	Primary Education	Islam	Employed	Trading/Marketing	Ghȼ 600 - 1000	Extended (Husband/ male partner and wife/ female partner, children and relatives)	Self-Contain House	Blocks with iron sheets	2025-10-06	Yes	Yes	No	Very Likely	Very Likely	Somewhat Likely	Very Likely	Somewhat Likely	Somewhat Likely	Very Likely	Very Likely	Very Likely	Very Likely	Very Likely	Somewhat Likely	Very Likely	Very Likely	Somewhat Likely	Very Likely	Somewhat Likely	Very Likely	Very Likely
Kintampo North Municipal	Primigravida	4+	4	Third Trimester	No Defect	A+	6.9	Yes	Severe Anaemia	Negative	Negative	Negative	Negative	Positive	Negative	25	18-25	Not Married	No Formal Education	Islam	Employed	Farming	Ghȼ 100 - 500	Extended (Husband/ male partner and wife/ female partner, children and relatives)	Compound House	Blocks with iron sheets	2025-05-01	Yes	Yes	No	Very Likely	Very Likely	Very Likely	Very Likely	Somewhat Likely	Very Likely	Very Likely	Very Likely	Somewhat Likely	Very Likely	Somewhat Likely	Very Likely	Very Likely	Very Likely	Very Likely	Very Likely	Very Likely	Very Likely	Somewhat Likely
Kintampo North Municipal	Multigravida	3	4	Second Trimester	No Defect	AB+	9.4	Yes	Moderate Anaemia	Negative	Negative	Negative	Negative	Negative	Negative	33	31-40	Married	Primary Education	Christianity	Employed	Trading/Marketing	Ghȼ 600 - 1000	Nuclear (Husband/ male partner and wife/ female partner with or without children or relatives)	Compound House	Blocks with iron sheets	2025-05-01	Yes	Yes	No	Very Likely	Very Likely	Very Likely	Somewhat Likely	Very Likely	Very Likely	Very Likely	Very Likely	Extremely Likely	Extremely Likely	Very Likely	Very Likely	Extremely Likely	Very Likely	Very Likely	Very Likely	Very Likely	Very Likely	Very Likely
Kintampo North Municipal	Multigravida	3	1	First Trimester	No Defect	AB+	10.3	Yes	Mild Anaemia	Negative	Negative	Negative	Negative	Negative	Negative	34	31-40	Married	Senior High School	Islam	Employed	Hairdressing	Ghȼ 600 - 1000	Nuclear (Husband/ male partner and wife/ female partner with or without children or relatives)	Compound House	Blocks with iron sheets	2025-10-06	Yes	Yes	No	Very Likely	Very Likely	Very Likely	Very Likely	Very Likely	Very Likely	Very Likely	Somewhat Likely	Somewhat Likely	Very Likely	Somewhat Likely	Extremely Likely	Very Likely	Very Likely	Somewhat Likely	Somewhat Likely	Very Likely	Very Likely	Very Likely
Kintampo North Municipal	Secundigravida	1	5	Second Trimester	No Defect	A+	8.9	Yes	Moderate Anaemia	Negative	Negative	Negative	Negative	Negative	Negative	32	31-40	Married	No Formal Education	Christianity	Employed	Farming	Ghȼ 100 - 500	Extended (Husband/ male partner and wife/ female partner, children and relatives)	Compound House	Blocks with iron sheets	2025-10-06	Yes	Yes	Yes	Very Likely	Very Likely	Very Likely	Very Likely	Very Likely	Very Likely	Very Likely	Very Likely	Somewhat Likely	Somewhat Likely	Very Likely	Very Likely	Very Likely	Very Likely	Very Likely	Extremely Likely	Extremely Likely	Very Likely	Very Likely
Kintampo North Municipal	Multigravida	3	4	Second Trimester	No Defect	A+	8.9	Yes	Moderate Anaemia	Negative	Negative	Negative	Negative	Negative	Negative	30	26-30	Married	No Formal Education	Islam	Employed	Seamstressing	Ghȼ 100 - 500	Extended (Husband/ male partner and wife/ female partner, children and relatives)	Self-Contain House	Blocks with iron sheets	2025-10-06	Yes	Yes	No	Very Likely	Very Likely	Very Likely	Very Likely	Very Likely	Very Likely	Very Likely	Very Likely	Very Likely	Very Likely	Very Likely	Very Likely	Very Likely	Somewhat Likely	Somewhat Likely	Very Likely	Very Likely	Very Likely	Very Likely
Kintampo North Municipal	Primigravida	0	6	Second Trimester	No Defect	AB+	9.6	Yes	Moderate Anaemia	Negative	Negative	Negative	Negative	Negative	Negative	29	26-30	Married	No Formal Education	Christianity	Employed	Farming	Ghȼ 600 - 1000	Extended (Husband/ male partner and wife/ female partner, children and relatives)	Compound House	Blocks with iron sheets	2025-10-06	Yes	Yes	No	Very Likely	Very Likely	Very Likely	Very Likely	Very Likely	Very Likely	Very Likely	Very Likely	Very Likely	Very Likely	Very Likely	Very Likely	Very Likely	Very Likely	Very Likely	Very Likely	Very Likely	Very Likely	Very Likely
Kintampo North Municipal	Multigravida	4+	5	Second Trimester	No Defect	O+	8.7	Yes	Moderate Anaemia	Negative	Negative	Negative	Negative	Negative	Negative	37	31-40	Married	Senior High School	Christianity	Employed	Trading/Marketing	Ghȼ 1100 - 2000	Extended (Husband/ male partner and wife/ female partner, children and relatives)	Self-Contain House	Blocks with iron sheets	2025-10-06	Yes	Yes	No	Very Likely	Somewhat Likely	Very Likely	Very Likely	Very Likely	Very Likely	Very Likely	Very Likely	Very Likely	Very Likely	Very Likely	Somewhat Likely	Somewhat Likely	Very Likely	Very Likely	Very Likely	Somewhat Likely	Very Likely	Very Likely
Kintampo North Municipal	Primigravida	0	2	First Trimester	No Defect	A+	10.3	Yes	Mild Anaemia	Negative	Negative	Negative	Negative	Negative	Negative	22	18-25	Married	Primary Education	Islam	Employed	Seamstressing	Ghȼ 100 - 500	Extended (Husband/ male partner and wife/ female partner, children and relatives)	Compound House	Blocks with iron sheets	2025-10-06	Yes	Yes	No	Very Likely	Very Likely	Very Likely	Very Likely	Very Likely	Very Likely	Very Likely	Very Likely	Very Likely	Very Likely	Very Likely	Very Likely	Very Likely	Very Likely	Very Likely	Very Likely	Very Likely	Very Likely	Very Likely
Kintampo North Municipal	Multigravida	2	1	First Trimester	No Defect	B+	8.7	Yes	Moderate Anaemia	Negative	Negative	Negative	Negative	Negative	Negative	36	31-40	Married	No Formal Education	Islam	Employed	Trading/Marketing	Ghȼ 1100 - 2000	Extended (Husband/ male partner and wife/ female partner, children and relatives)	Compound House	Blocks with iron sheets	2025-10-06	Yes	Yes	No	Very Likely	Extremely Likely	Extremely Likely	Extremely Likely	Extremely Likely	Extremely Likely	Extremely Likely	Extremely Likely	Extremely Likely	Extremely Likely	Extremely Likely	Extremely Likely	Extremely Likely	Extremely Likely	Extremely Likely	Extremely Likely	Extremely Likely	Extremely Likely	Extremely Likely
Kintampo North Municipal	Primigravida	1	7	Third Trimester	Partial Defect	AB+	10.7	Yes	Mild Anaemia	Negative	Negative	Negative	Negative	Positive	Negative	30	26-30	Married	No Formal Education	Christianity	Employed	Farming	Ghȼ 100 - 500	Extended (Husband/ male partner and wife/ female partner, children and relatives)	Compound House	Blocks with iron sheets	2025-10-06	Yes	Yes	No	Very Likely	Very Likely	Somewhat Likely	Somewhat Likely	Somewhat Likely	Very Likely	Very Likely	Very Likely	Very Likely	Somewhat Likely	Somewhat Likely	Very Likely	Very Likely	Very Likely	Very Likely	Somewhat Likely	Very Likely	Very Likely	Somewhat Likely
Kintampo North Municipal	Secundigravida	1	2	Second Trimester	No Defect	B+	9.4	Yes	Moderate Anaemia	Negative	Negative	Negative	Negative	Negative	Negative	30	26-30	Married	No Formal Education	Christianity	Employed	Trading/Marketing	Ghȼ 600 - 1000	Extended (Husband/ male partner and wife/ female partner, children and relatives)	Compound House	Blocks with iron sheets	2025-10-06	Yes	Yes	No	Very Likely	Very Likely	Very Likely	Very Likely	Very Likely	Very Likely	Very Likely	Very Likely	Very Likely	Very Likely	Very Likely	Very Likely	Very Likely	Very Likely	Very Likely	Very Likely	Very Likely	Very Likely	Very Likely
Kintampo North Municipal	Secundigravida	1	1	Second Trimester	No Defect	A+	8.7	Yes	Moderate Anaemia	Negative	Negative	Negative	Negative	Negative	Negative	30	26-30	Married	Primary Education	Christianity	Employed	Trading/Marketing	Ghȼ 1100 - 2000	Extended (Husband/ male partner and wife/ female partner, children and relatives)	Compound House	Blocks with iron sheets	2025-10-06	Yes	Yes	No	Very Likely	Very Likely	Very Likely	Very Likely	Very Likely	Very Likely	Very Likely	Very Likely	Very Likely	Very Likely	Very Likely	Very Likely	Very Likely	Very Likely	Very Likely	Very Likely	Very Likely	Very Likely	Very Likely
Kintampo North Municipal	Primigravida	0	3	First Trimester	No Defect	B+	10.5	Yes	Mild Anaemia	Negative	Negative	Negative	Negative	Negative	Negative	24	18-25	Married	Primary Education	Islam	Employed	Seamstressing	Ghȼ 100 - 500	Extended (Husband/ male partner and wife/ female partner, children and relatives)	Compound House	Blocks with iron sheets	2025-10-06	Yes	Yes	Yes	Very Likely	Very Likely	Very Likely	Very Likely	Very Likely	Very Likely	Very Likely	Very Likely	Very Likely	Very Likely	Very Likely	Very Likely	Very Likely	Very Likely	Very Likely	Very Likely	Very Likely	Very Likely	Very Likely
Kintampo North Municipal	Primigravida	1	1	First Trimester	No Defect	B+	11.2	No	Non-anaemic	Negative	Negative	Negative	Negative	Positive	Negative	30	26-30	Married	No Formal Education	Christianity	Employed	Hairdressing	Ghȼ 600 - 1000	Extended (Husband/ male partner and wife/ female partner, children and relatives)	Compound House	Blocks with iron sheets	2025-10-06	Yes	Yes	No	Very Likely	Very Likely	Very Likely	Very Likely	Very Likely	Very Likely	Very Likely	Very Likely	Very Likely	Very Likely	Very Likely	Very Likely	Very Likely	Very Likely	Very Likely	Very Likely	Very Likely	Very Likely	Very Likely
Kintampo North Municipal	Multigravida	3	5	Second Trimester	No Defect	AB+	9.5	Yes	Moderate Anaemia	Negative	Negative	Negative	Negative	Negative	Negative	30	26-30	Married	Senior High School	Christianity	Employed	Trading/Marketing	Ghȼ 600 - 1000	Extended (Husband/ male partner and wife/ female partner, children and relatives)	Self-Contain House	Blocks with iron sheets	2025-10-06	Yes	Yes	No	Very Likely	Very Likely	Very Likely	Very Likely	Very Likely	Very Likely	Very Likely	Very Likely	Very Likely	Very Likely	Very Likely	Very Likely	Very Likely	Very Likely	Somewhat Likely	Very Likely	Very Likely	Somewhat Likely	Very Likely
Kintampo North Municipal	Primigravida	0	2	First Trimester	No Defect	A+	10.7	Yes	Mild Anaemia	Negative	Negative	Negative	Negative	Negative	Negative	24	18-25	Married	Primary Education	Islam	Employed	Seamstressing	Ghȼ 100 - 500	Extended (Husband/ male partner and wife/ female partner, children and relatives)	Compound House	Blocks with iron sheets	2025-10-06	Yes	Yes	No	Very Likely	Very Likely	Very Likely	Very Likely	Very Likely	Very Likely	Very Likely	Very Likely	Very Likely	Very Likely	Very Likely	Very Likely	Very Likely	Very Likely	Very Likely	Very Likely	Very Likely	Very Likely	Very Likely
Kintampo North Municipal	Secundigravida	1	1	First Trimester	No Defect	B+	8.6	Yes	Moderate Anaemia	Negative	Negative	Negative	Negative	Negative	Negative	30	26-30	Married	Senior High School	Islam	Employed	Hairdressing	Ghȼ 100 - 500	Extended (Husband/ male partner and wife/ female partner, children and relatives)	Self-Contain House	Blocks with iron sheets	2025-10-06	Yes	Yes	No	Very Likely	Very Likely	Very Likely	Very Likely	Very Likely	Very Likely	Very Likely	Very Likely	Very Likely	Very Likely	Very Likely	Very Likely	Very Likely	Very Likely	Very Likely	Very Likely	Very Likely	Very Likely	Very Likely
Kintampo North Municipal	Secundigravida	1	2	First Trimester	No Defect	B+	7.8	Yes	Moderate Anaemia	Negative	Negative	Negative	Negative	Negative	Negative	29	26-30	Married	Primary Education	Christianity	Employed	Trading/Marketing	Ghȼ 600 - 1000	Nuclear (Husband/ male partner and wife/ female partner with or without children or relatives)	Compound House	Blocks with iron sheets	2025-10-06	Yes	Yes	No	Very Likely	Very Likely	Very Likely	Very Likely	Very Likely	Very Likely	Very Likely	Very Likely	Very Likely	Very Likely	Somewhat Likely	Very Likely	Very Likely	Very Likely	Very Likely	Very Likely	Very Likely	Very Likely	Very Likely
Kintampo North Municipal	Secundigravida	1	2	First Trimester	No Defect	A+	9.6	Yes	Moderate Anaemia	Negative	Negative	Negative	Negative	Negative	Negative	22	18-25	Married	No Formal Education	Islam	Employed	Hairdressing	Ghȼ 100 - 500	Extended (Husband/ male partner and wife/ female partner, children and relatives)	Compound House	Blocks with iron sheets	2025-10-06	Yes	Yes	No	Very Likely	Very Likely	Very Likely	Very Likely	Very Likely	Very Likely	Very Likely	Very Likely	Very Likely	Very Likely	Very Likely	Very Likely	Very Likely	Very Likely	Very Likely	Very Likely	Extremely Likely	Very Likely	Very Likely
Kintampo North Municipal	Primigravida	0	2	First Trimester	No Defect	B+	10.4	Yes	Mild Anaemia	Negative	Negative	Negative	Negative	Negative	Negative	30	26-30	Married	Primary Education	Christianity	Employed	Trading/Marketing	Ghȼ 600 - 1000	Nuclear (Husband/ male partner and wife/ female partner with or without children or relatives)	Compound House	Blocks with iron sheets	2025-10-06	Yes	Yes	No	Very Likely	Very Likely	Very Likely	Somewhat Likely	Not Very Likely	Extremely Likely	Very Likely	Somewhat Likely	Very Likely	Not Very Likely	Extremely Likely	Extremely Likely	Very Likely	Very Likely	Somewhat Likely	Not Very Likely	Very Likely	Extremely Likely	Very Likely
Kintampo North Municipal	Secundigravida	1	1	First Trimester	No Defect	A+	7.8	Yes	Moderate Anaemia	Negative	Negative	Negative	Negative	Negative	Negative	26	26-30	Married	No Formal Education	Christianity	Employed	Farming	Ghȼ 600 - 1000	Extended (Husband/ male partner and wife/ female partner, children and relatives)	Self-Contain House	Blocks with iron sheets	2025-05-01	Yes	Yes	No	Very Likely	Very Likely	Very Likely	Very Likely	Very Likely	Very Likely	Very Likely	Very Likely	Very Likely	Very Likely	Very Likely	Very Likely	Very Likely	Very Likely	Very Likely	Very Likely	Very Likely	Very Likely	Extremely Likely
Kintampo North Municipal	Primigravida	0	2	First Trimester	No Defect	B+	10.4	Yes	Mild Anaemia	Negative	Negative	Negative	Negative	Negative	Negative	21	18-25	Married	Primary Education	Islam	Employed	Trading/Marketing	Ghȼ 100 - 500	Extended (Husband/ male partner and wife/ female partner, children and relatives)	Compound House	Blocks with iron sheets	2025-10-06	Yes	Yes	No	Very Likely	Very Likely	Very Likely	Very Likely	Very Likely	Very Likely	Very Likely	Very Likely	Very Likely	Very Likely	Very Likely	Very Likely	Very Likely	Very Likely	Very Likely	Very Likely	Very Likely	Very Likely	Very Likely
Kintampo North Municipal	Secundigravida	1	2	First Trimester	No Defect	B+	11.7	No	Non-anaemic	Negative	Negative	Negative	Negative	Negative	Negative	17	<18 years	Married	Primary Education	Islam	Employed	Trading/Marketing	Ghȼ 100 - 500	Nuclear (Husband/ male partner and wife/ female partner with or without children or relatives)	Compound House	Blocks with iron sheets	2025-05-01	Yes	Yes	No	Not Very Likely	Extremely Likely	Very Likely	Very Likely	Very Likely	Very Likely	Very Likely	Very Likely	Very Likely	Very Likely	Very Likely	Very Likely	Very Likely	Somewhat Likely	Very Likely	Somewhat Likely	Very Likely	Very Likely	Very Likely
Kintampo North Municipal	Secundigravida	1	1	First Trimester	No Defect	A+	10.2	Yes	Mild Anaemia	Negative	Negative	Negative	Negative	Negative	Negative	30	26-30	Married	Primary Education	Christianity	Employed	Seamstressing	Ghȼ 600 - 1000	Extended (Husband/ male partner and wife/ female partner, children and relatives)	Compound House	Blocks with iron sheets	2025-05-01	Yes	No	No	Very Likely	Extremely Likely	Very Likely	Very Likely	Very Likely	Very Likely	Very Likely	Very Likely	Very Likely	Very Likely	Very Likely	Very Likely	Very Likely	Very Likely	Very Likely	Very Likely	Very Likely	Very Likely	Very Likely
Kintampo North Municipal	Secundigravida	1	2	First Trimester	No Defect	B+	9.7	Yes	Moderate Anaemia	Negative	Negative	Negative	Negative	Negative	Negative	30	26-30	Married	Primary Education	Islam	Employed	Seamstressing	Ghȼ 100 - 500	Extended (Husband/ male partner and wife/ female partner, children and relatives)	Compound House	Blocks with iron sheets	2025-10-06	Yes	Yes	No	Very Likely	Very Likely	Very Likely	Very Likely	Very Likely	Very Likely	Very Likely	Very Likely	Very Likely	Very Likely	Very Likely	Very Likely	Very Likely	Very Likely	Very Likely	Very Likely	Very Likely	Very Likely	Extremely Likely
Kintampo North Municipal	Primigravida	1	1	First Trimester	Partial Defect	A+	9.4	Yes	Moderate Anaemia	Negative	Negative	Negative	Negative	Positive	Negative	28	26-30	Married	Primary Education	Islam	Employed	Trading/Marketing	Ghȼ 100 - 500	Extended (Husband/ male partner and wife/ female partner, children and relatives)	Compound House	Blocks with iron sheets	2025-10-06	Yes	Yes	No	Very Likely	Very Likely	Very Likely	Very Likely	Very Likely	Very Likely	Very Likely	Very Likely	Very Likely	Very Likely	Very Likely	Very Likely	Very Likely	Very Likely	Very Likely	Very Likely	Very Likely	Very Likely	Very Likely
Kintampo North Municipal	Multigravida	3	3	First Trimester	No Defect	O+	10.5	Yes	Mild Anaemia	Negative	Negative	Negative	Negative	Negative	Negative	30	26-30	Married	No Formal Education	Christianity	Employed	Farming	Ghȼ 600 - 1000	Nuclear (Husband/ male partner and wife/ female partner with or without children or relatives)	Self-Contain House	Blocks with iron sheets	2025-10-06	Yes	Yes	No	Somewhat Likely	Very Likely	Very Likely	Somewhat Likely	Very Likely	Very Likely	Very Likely	Very Likely	Somewhat Likely	Very Likely	Very Likely	Very Likely	Very Likely	Very Likely	Very Likely	Very Likely	Very Likely	Very Likely	Very Likely
Kintampo North Municipal	Secundigravida	1	1	First Trimester	No Defect	A+	9.5	Yes	Moderate Anaemia	Negative	Negative	Negative	Negative	Negative	Negative	29	26-30	Married	No Formal Education	Christianity	Employed	Trading/Marketing	Ghȼ 100 - 500	Extended (Husband/ male partner and wife/ female partner, children and relatives)	Compound House	Blocks with iron sheets	2025-05-01	Yes	Yes	No	Very Likely	Very Likely	Very Likely	Very Likely	Very Likely	Very Likely	Very Likely	Very Likely	Very Likely	Very Likely	Very Likely	Very Likely	Very Likely	Very Likely	Very Likely	Very Likely	Very Likely	Very Likely	Very Likely
Kintampo North Municipal	Secundigravida	1	1	First Trimester	No Defect	B+	9.3	Yes	Moderate Anaemia	Negative	Negative	Negative	Negative	Negative	Negative	30	26-30	Married	Primary Education	Christianity	Employed	Seamstressing	Ghȼ 100 - 500	Extended (Husband/ male partner and wife/ female partner, children and relatives)	Compound House	Blocks with iron sheets	2025-10-06	Yes	Yes	No	Very Likely	Very Likely	Very Likely	Very Likely	Very Likely	Very Likely	Very Likely	Very Likely	Very Likely	Very Likely	Very Likely	Very Likely	Very Likely	Very Likely	Very Likely	Very Likely	Very Likely	Very Likely	Very Likely
Kintampo North Municipal	Multigravida	3	1	First Trimester	No Defect	A+	9.6	Yes	Moderate Anaemia	Negative	Negative	Negative	Negative	Negative	Negative	30	26-30	Married	Senior High School	Christianity	Employed	Trading/Marketing	Ghȼ 600 - 1000	Nuclear (Husband/ male partner and wife/ female partner with or without children or relatives)	Self-Contain House	Blocks with iron sheets	2025-05-01	Yes	Yes	No	Somewhat Likely	Very Likely	Very Likely	Very Likely	Very Likely	Very Likely	Very Likely	Very Likely	Very Likely	Very Likely	Very Likely	Very Likely	Very Likely	Very Likely	Somewhat Likely	Very Likely	Very Likely	Very Likely	Very Likely
Kintampo North Municipal	Secundigravida	1	4	Second Trimester	No Defect	B+	10.4	Yes	Mild Anaemia	Negative	Negative	Negative	Negative	Negative	Negative	30	26-30	Married	Senior High School	Christianity	Employed	Seamstressing	Ghȼ 100 - 500	Nuclear (Husband/ male partner and wife/ female partner with or without children or relatives)	Compound House	Blocks with iron sheets	2025-05-01	Yes	Yes	No	Very Likely	Very Likely	Very Likely	Somewhat Likely	Very Likely	Very Likely	Very Likely	Very Likely	Very Likely	Very Likely	Very Likely	Somewhat Likely	Very Likely	Very Likely	Very Likely	Very Likely	Very Likely	Very Likely	Very Likely
Kintampo North Municipal	Multigravida	3	5	Second Trimester	No Defect	O+	8.8	Yes	Moderate Anaemia	Negative	Negative	Negative	Negative	Negative	Negative	27	26-30	Married	Primary Education	Christianity	Employed	Hairdressing	Ghȼ 600 - 1000	Nuclear (Husband/ male partner and wife/ female partner with or without children or relatives)	Self-Contain House	Blocks with iron sheets	2025-10-06	Yes	Yes	No	Somewhat Likely	Very Likely	Very Likely	Very Likely	Very Likely	Very Likely	Very Likely	Somewhat Likely	Very Likely	Very Likely	Somewhat Likely	Somewhat Likely	Very Likely	Very Likely	Somewhat Likely	Somewhat Likely	Very Likely	Very Likely	Very Likely
Kintampo North Municipal	Primigravida	0	1	First Trimester	No Defect	B+	9.4	Yes	Moderate Anaemia	Negative	Negative	Negative	Negative	Negative	Negative	20	18-25	Married	No Formal Education	Christianity	Employed	Trading/Marketing	Ghȼ 1100 - 2000	Extended (Husband/ male partner and wife/ female partner, children and relatives)	Compound House	Blocks with iron sheets	2025-10-06	Yes	Yes	No	Very Likely	Very Likely	Very Likely	Very Likely	Very Likely	Very Likely	Very Likely	Very Likely	Very Likely	Very Likely	Very Likely	Very Likely	Very Likely	Very Likely	Very Likely	Very Likely	Very Likely	Very Likely	Very Likely
Kintampo North Municipal	Multigravida	3	6	Second Trimester	No Defect	AB+	10.7	Yes	Mild Anaemia	Negative	Negative	Negative	Negative	Negative	Negative	38	31-40	Married	Senior High School	Christianity	Employed	Trading/Marketing	Ghȼ 100 - 500	Extended (Husband/ male partner and wife/ female partner, children and relatives)	Self-Contain House	Blocks with iron sheets	2025-05-01	Yes	Yes	No	Very Likely	Very Likely	Very Likely	Very Likely	Very Likely	Very Likely	Very Likely	Very Likely	Very Likely	Very Likely	Very Likely	Very Likely	Very Likely	Very Likely	Very Likely	Very Likely	Very Likely	Very Likely	Very Likely
Kintampo North Municipal	Multigravida	3	2	First Trimester	No Defect	B+	10.2	Yes	Mild Anaemia	Negative	Negative	Negative	Negative	Negative	Negative	30	26-30	Married	Primary Education	Christianity	Employed	Seamstressing	Ghȼ 600 - 1000	Extended (Husband/ male partner and wife/ female partner, children and relatives)	Self-Contain House	Blocks with iron sheets	2025-10-06	Yes	Yes	No	Very Likely	Very Likely	Very Likely	Somewhat Likely	Very Likely	Very Likely	Very Likely	Very Likely	Somewhat Likely	Very Likely	Very Likely	Very Likely	Very Likely	Very Likely	Very Likely	Very Likely	Very Likely	Very Likely	Very Likely
Kintampo North Municipal	Primigravida	1	1	Second Trimester	No Defect	O+	9.7	Yes	Moderate Anaemia	Negative	Negative	Negative	Negative	Positive	Negative	30	26-30	Married	No Formal Education	Christianity	Employed	Trading/Marketing	Ghȼ 100 - 500	Extended (Husband/ male partner and wife/ female partner, children and relatives)	Compound House	Blocks with iron sheets	2025-05-01	Yes	Yes	No	Very Likely	Very Likely	Very Likely	Very Likely	Very Likely	Very Likely	Very Likely	Very Likely	Very Likely	Very Likely	Very Likely	Very Likely	Very Likely	Very Likely	Very Likely	Very Likely	Very Likely	Very Likely	Very Likely
Kintampo North Municipal	Secundigravida	1	3	First Trimester	No Defect	AB+	10.2	Yes	Mild Anaemia	Negative	Negative	Negative	Negative	Negative	Negative	32	31-40	Married	Senior High School	Christianity	Employed	Farming	Ghȼ 100 - 500	Extended (Husband/ male partner and wife/ female partner, children and relatives)	Compound House	Blocks with iron sheets	2025-10-06	Yes	Yes	No	Somewhat Likely	Very Likely	Somewhat Likely	Very Likely	Somewhat Likely	Very Likely	Very Likely	Somewhat Likely	Somewhat Likely	Very Likely	Very Likely	Very Likely	Very Likely	Very Likely	Somewhat Likely	Very Likely	Very Likely	Somewhat Likely	Very Likely
Kintampo North Municipal	Primigravida	0	2	First Trimester	No Defect	B+	10.5	Yes	Mild Anaemia	Negative	Negative	Negative	Negative	Negative	Negative	30	26-30	Married	No Formal Education	Christianity	Employed	Trading/Marketing	Ghȼ 1100 - 2000	Extended (Husband/ male partner and wife/ female partner, children and relatives)	Compound House	Blocks with iron sheets	2025-05-01	Yes	Yes	No	Very Likely	Very Likely	Very Likely	Very Likely	Very Likely	Very Likely	Very Likely	Very Likely	Very Likely	Very Likely	Very Likely	Very Likely	Very Likely	Very Likely	Somewhat Likely	Very Likely	Very Likely	Somewhat Likely	Somewhat Likely
Kintampo North Municipal	Multigravida	4+	4	Second Trimester	No Defect	O+	9.7	Yes	Moderate Anaemia	Negative	Negative	Negative	Negative	Negative	Negative	29	26-30	Married	Senior High School	Christianity	Employed	Seamstressing	Ghȼ 600 - 1000	Nuclear (Husband/ male partner and wife/ female partner with or without children or relatives)	Self-Contain House	Blocks with iron sheets	2025-10-06	Yes	Yes	No	Somewhat Likely	Very Likely	Very Likely	Very Likely	Very Likely	Somewhat Likely	Very Likely	Very Likely	Very Likely	Somewhat Likely	Very Likely	Somewhat Likely	Very Likely	Very Likely	Somewhat Likely	Very Likely	Very Likely	Very Likely	Very Likely
Kintampo North Municipal	Multigravida	3	6	Second Trimester	No Defect	O+	10.8	Yes	Mild Anaemia	Negative	Negative	Negative	Negative	Negative	Negative	30	26-30	Married	No Formal Education	Christianity	Employed	Trading/Marketing	Ghȼ 600 - 1000	Extended (Husband/ male partner and wife/ female partner, children and relatives)	Self-Contain House	Blocks with iron sheets	2025-10-06	Yes	Yes	No	Somewhat Likely	Very Likely	Very Likely	Somewhat Likely	Very Likely	Very Likely	Very Likely	Very Likely	Very Likely	Very Likely	Very Likely	Somewhat Likely	Very Likely	Very Likely	Somewhat Likely	Somewhat Likely	Very Likely	Very Likely	Very Likely
Kintampo North Municipal	Multigravida	3	1	First Trimester	No Defect	A+	9.8	Yes	Moderate Anaemia	Negative	Negative	Negative	Negative	Negative	Negative	28	26-30	Married	Primary Education	Christianity	Employed	Hairdressing	Ghȼ 100 - 500	Nuclear (Husband/ male partner and wife/ female partner with or without children or relatives)	Compound House	Blocks with iron sheets	2025-10-06	Yes	Yes	No	Very Likely	Very Likely	Very Likely	Somewhat Likely	Very Likely	Very Likely	Very Likely	Very Likely	Very Likely	Very Likely	Very Likely	Very Likely	Very Likely	Extremely Likely	Somewhat Likely	Very Likely	Very Likely	Very Likely	Very Likely
Kintampo North Municipal	Multigravida	3	4	Second Trimester	No Defect	AB+	9.7	Yes	Moderate Anaemia	Negative	Negative	Negative	Negative	Negative	Negative	30	26-30	Married	Senior High School	Christianity	Employed	Trading/Marketing	Ghȼ 100 - 500	Nuclear (Husband/ male partner and wife/ female partner with or without children or relatives)	Self-Contain House	Blocks with iron sheets	2025-10-06	Yes	Yes	No	Somewhat Likely	Very Likely	Very Likely	Somewhat Likely	Somewhat Likely	Somewhat Likely	Somewhat Likely	Somewhat Likely	Very Likely	Very Likely	Very Likely	Very Likely	Very Likely	Very Likely	Somewhat Likely	Somewhat Likely	Very Likely	Very Likely	Very Likely
Kintampo North Municipal	Multigravida	3	4	Second Trimester	No Defect	A+	10.7	Yes	Mild Anaemia	Negative	Negative	Negative	Negative	Negative	Negative	31	31-40	Married	Primary Education	Christianity	Employed	Seamstressing	Ghȼ 100 - 500	Nuclear (Husband/ male partner and wife/ female partner with or without children or relatives)	Self-Contain House	Blocks with iron sheets	2025-05-01	Yes	Yes	No	Somewhat Likely	Very Likely	Very Likely	Very Likely	Very Likely	Very Likely	Very Likely	Very Likely	Somewhat Likely	Very Likely	Very Likely	Very Likely	Very Likely	Extremely Likely	Somewhat Likely	Somewhat Likely	Somewhat Likely	Somewhat Likely	Very Likely
Kintampo North Municipal	Multigravida	3	5	Second Trimester	No Defect	B+	10.3	Yes	Mild Anaemia	Negative	Negative	Negative	Negative	Negative	Negative	28	26-30	Married	No Formal Education	Christianity	Employed	Farming	Ghȼ 1100 - 2000	Nuclear (Husband/ male partner and wife/ female partner with or without children or relatives)	Self-Contain House	Blocks with iron sheets	2025-05-01	Yes	Yes	No	Very Likely	Very Likely	Very Likely	Very Likely	Very Likely	Very Likely	Very Likely	Very Likely	Very Likely	Very Likely	Very Likely	Somewhat Likely	Very Likely	Very Likely	Very Likely	Very Likely	Very Likely	Somewhat Likely	Somewhat Likely
Kintampo North Municipal	Primigravida	1	1	First Trimester	No Defect	B+	9.5	Yes	Moderate Anaemia	Negative	Negative	Negative	Negative	Positive	Negative	29	26-30	Married	Primary Education	Islam	Employed	Trading/Marketing	Ghȼ 100 - 500	Extended (Husband/ male partner and wife/ female partner, children and relatives)	Compound House	Blocks with iron sheets	2025-10-06	Yes	Yes	No	Very Likely	Very Likely	Very Likely	Very Likely	Very Likely	Very Likely	Very Likely	Very Likely	Very Likely	Very Likely	Very Likely	Very Likely	Very Likely	Very Likely	Very Likely	Very Likely	Very Likely	Very Likely	Very Likely
Kintampo North Municipal	Secundigravida	1	1	First Trimester	No Defect	A+	9.7	Yes	Moderate Anaemia	Negative	Negative	Negative	Negative	Negative	Negative	30	26-30	Married	Primary Education	Islam	Employed	Trading/Marketing	Ghȼ 600 - 1000	Extended (Husband/ male partner and wife/ female partner, children and relatives)	Compound House	Blocks with iron sheets	2025-10-06	Yes	Yes	No	Very Likely	Very Likely	Very Likely	Very Likely	Very Likely	Very Likely	Very Likely	Very Likely	Very Likely	Very Likely	Very Likely	Very Likely	Very Likely	Very Likely	Very Likely	Very Likely	Very Likely	Very Likely	Very Likely
Kintampo North Municipal	Primigravida	0	1	First Trimester	No Defect	O+	10.4	Yes	Mild Anaemia	Negative	Negative	Negative	Negative	Negative	Negative	30	26-30	Married	No Formal Education	Islam	Employed	Seamstressing	Ghȼ 100 - 500	Extended (Husband/ male partner and wife/ female partner, children and relatives)	Compound House	Blocks with iron sheets	2025-05-01	Yes	Yes	No	Very Likely	Very Likely	Very Likely	Very Likely	Very Likely	Very Likely	Very Likely	Very Likely	Very Likely	Very Likely	Very Likely	Very Likely	Very Likely	Very Likely	Very Likely	Very Likely	Very Likely	Very Likely	Very Likely
Kintampo North Municipal	Secundigravida	1	1	First Trimester	No Defect	B+	9.4	Yes	Moderate Anaemia	Negative	Negative	Negative	Negative	Negative	Negative	27	26-30	Married	Primary Education	Christianity	Employed	Trading/Marketing	Ghȼ 1100 - 2000	Extended (Husband/ male partner and wife/ female partner, children and relatives)	Compound House	Blocks with iron sheets	2025-10-06	Yes	Yes	No	Very Likely	Very Likely	Very Likely	Very Likely	Very Likely	Very Likely	Very Likely	Very Likely	Very Likely	Very Likely	Very Likely	Very Likely	Very Likely	Very Likely	Very Likely	Very Likely	Very Likely	Very Likely	Very Likely
Kintampo North Municipal	Primigravida	0	2	First Trimester	No Defect	B+	10.6	Yes	Mild Anaemia	Negative	Negative	Negative	Negative	Negative	Negative	30	26-30	Married	Primary Education	Christianity	Employed	Trading/Marketing	Ghȼ 600 - 1000	Nuclear (Husband/ male partner and wife/ female partner with or without children or relatives)	Compound House	Blocks with iron sheets	2025-05-01	Yes	Yes	No	Very Likely	Very Likely	Very Likely	Very Likely	Very Likely	Very Likely	Very Likely	Very Likely	Very Likely	Very Likely	Very Likely	Very Likely	Very Likely	Very Likely	Very Likely	Very Likely	Very Likely	Very Likely	Very Likely
Kintampo North Municipal	Secundigravida	1	1	First Trimester	No Defect	A+	9.4	Yes	Moderate Anaemia	Negative	Negative	Negative	Negative	Negative	Negative	26	26-30	Married	Senior High School	Islam	Employed	Hairdressing	Ghȼ 100 - 500	Extended (Husband/ male partner and wife/ female partner, children and relatives)	Compound House	Blocks with iron sheets	2025-10-06	Yes	Yes	Yes	Very Likely	Very Likely	Very Likely	Very Likely	Very Likely	Very Likely	Very Likely	Very Likely	Very Likely	Very Likely	Very Likely	Very Likely	Very Likely	Very Likely	Very Likely	Very Likely	Very Likely	Very Likely	Very Likely
Kintampo North Municipal	Secundigravida	1	1	First Trimester	No Defect	B+	9.5	Yes	Moderate Anaemia	Negative	Negative	Negative	Negative	Negative	Negative	30	26-30	Married	Primary Education	Islam	Employed	Seamstressing	Ghȼ 100 - 500	Nuclear (Husband/ male partner and wife/ female partner with or without children or relatives)	Compound House	Blocks with iron sheets	2025-10-06	Yes	Yes	No	Very Likely	Very Likely	Very Likely	Very Likely	Very Likely	Very Likely	Very Likely	Very Likely	Very Likely	Very Likely	Somewhat Likely	Very Likely	Very Likely	Very Likely	Very Likely	Very Likely	Very Likely	Very Likely	Very Likely
Kintampo North Municipal	Secundigravida	1	1	First Trimester	No Defect	B+	9.7	Yes	Moderate Anaemia	Negative	Negative	Negative	Negative	Negative	Negative	30	26-30	Married	Primary Education	Christianity	Employed	Trading/Marketing	Ghȼ 1100 - 2000	Extended (Husband/ male partner and wife/ female partner, children and relatives)	Compound House	Blocks with iron sheets	2025-10-06	Yes	Yes	No	Very Likely	Very Likely	Very Likely	Very Likely	Very Likely	Very Likely	Very Likely	Very Likely	Very Likely	Very Likely	Very Likely	Very Likely	Very Likely	Very Likely	Very Likely	Very Likely	Very Likely	Very Likely	Very Likely
Kintampo North Municipal	Primigravida	0	1	First Trimester	No Defect	A+	8.7	Yes	Moderate Anaemia	Negative	Negative	Negative	Negative	Positive	Negative	29	18-25	Married	Primary Education	Islam	Employed	Farming	Ghȼ 600 - 1000	Extended (Husband/ male partner and wife/ female partner, children and relatives)	Compound House	Blocks with iron sheets	2025-10-06	Yes	Yes	No	Very Likely	Very Likely	Very Likely	Very Likely	Very Likely	Very Likely	Very Likely	Very Likely	Very Likely	Very Likely	Very Likely	Very Likely	Very Likely	Very Likely	Very Likely	Very Likely	Very Likely	Very Likely	Very Likely
Kintampo North Municipal	Secundigravida	1	2	First Trimester	No Defect	B+	10.6	Yes	Mild Anaemia	Negative	Negative	Negative	Negative	Negative	Negative	30	26-30	Married	No Formal Education	Islam	Employed	Trading/Marketing	Ghȼ 1100 - 2000	Extended (Husband/ male partner and wife/ female partner, children and relatives)	Compound House	Blocks with iron sheets	2025-10-06	Yes	Yes	No	Very Likely	Very Likely	Very Likely	Very Likely	Very Likely	Very Likely	Very Likely	Very Likely	Very Likely	Very Likely	Very Likely	Very Likely	Very Likely	Very Likely	Very Likely	Very Likely	Very Likely	Very Likely	Very Likely
Kintampo North Municipal	Secundigravida	1	1	First Trimester	No Defect	A+	9.7	Yes	Moderate Anaemia	Negative	Negative	Negative	Negative	Negative	Negative	30	26-30	Married	Primary Education	Christianity	Employed	Hairdressing	Ghȼ 100 - 500	Extended (Husband/ male partner and wife/ female partner, children and relatives)	Compound House	Blocks with iron sheets	2025-05-01	Yes	Yes	No	Very Likely	Very Likely	Very Likely	Very Likely	Very Likely	Very Likely	Very Likely	Very Likely	Very Likely	Very Likely	Very Likely	Very Likely	Very Likely	Very Likely	Very Likely	Very Likely	Very Likely	Very Likely	Very Likely
Kintampo North Municipal	Primigravida	0	1	First Trimester	No Defect	A+	10.4	Yes	Mild Anaemia	Negative	Negative	Negative	Negative	Negative	Negative	27	26-30	Married	No Formal Education	Islam	Employed	Trading/Marketing	Ghȼ 1100 - 2000	Nuclear (Husband/ male partner and wife/ female partner with or without children or relatives)	Self-Contain House	Blocks with iron sheets	2025-05-01	Yes	Yes	No	Very Likely	Very Likely	Very Likely	Very Likely	Very Likely	Very Likely	Very Likely	Very Likely	Very Likely	Very Likely	Somewhat Likely	Very Likely	Very Likely	Very Likely	Very Likely	Very Likely	Very Likely	Very Likely	Very Likely
Kintampo North Municipal	Secundigravida	1	1	First Trimester	No Defect	O+	9.8	Yes	Moderate Anaemia	Negative	Negative	Negative	Negative	Negative	Negative	30	26-30	Married	Primary Education	Christianity	Employed	Trading/Marketing	Ghȼ 1100 - 2000	Extended (Husband/ male partner and wife/ female partner, children and relatives)	Compound House	Blocks with iron sheets	2025-05-01	Yes	Yes	No	Very Likely	Very Likely	Very Likely	Very Likely	Very Likely	Very Likely	Very Likely	Very Likely	Very Likely	Very Likely	Very Likely	Very Likely	Very Likely	Very Likely	Very Likely	Very Likely	Very Likely	Very Likely	Very Likely
Kintampo North Municipal	Primigravida	0	1	First Trimester	No Defect	A+	12.4	No	Non-anaemic	Negative	Negative	Negative	Negative	Negative	Negative	26	26-30	Married	Primary Education	Christianity	Employed	Seamstressing	Ghȼ 100 - 500	Extended (Husband/ male partner and wife/ female partner, children and relatives)	Compound House	Blocks with iron sheets	2025-05-01	Yes	Yes	No	Very Likely	Very Likely	Very Likely	Very Likely	Very Likely	Very Likely	Very Likely	Very Likely	Very Likely	Very Likely	Very Likely	Very Likely	Very Likely	Very Likely	Very Likely	Very Likely	Very Likely	Very Likely	Very Likely
Kintampo North Municipal	Secundigravida	1	1	First Trimester	No Defect	AB+	9.5	Yes	Moderate Anaemia	Negative	Negative	Negative	Negative	Negative	Negative	30	26-30	Married	No Formal Education	Christianity	Employed	Trading/Marketing	Ghȼ 1100 - 2000	Extended (Husband/ male partner and wife/ female partner, children and relatives)	Compound House	Blocks with iron sheets	2025-05-01	Yes	Yes	No	Very Likely	Very Likely	Very Likely	Very Likely	Very Likely	Very Likely	Very Likely	Very Likely	Very Likely	Very Likely	Very Likely	Very Likely	Very Likely	Very Likely	Very Likely	Very Likely	Very Likely	Very Likely	Very Likely
Kintampo North Municipal	Multigravida	3	2	First Trimester	No Defect	A+	7.9	Yes	Moderate Anaemia	Negative	Negative	Negative	Negative	Negative	Negative	34	31-40	Married	No Formal Education	Christianity	Employed	Farming	Ghȼ 600 - 1000	Extended (Husband/ male partner and wife/ female partner, children and relatives)	Compound House	Blocks with iron sheets	2025-05-01	Yes	Yes	No	Very Likely	Very Likely	Very Likely	Very Likely	Very Likely	Very Likely	Very Likely	Very Likely	Very Likely	Very Likely	Somewhat Likely	Very Likely	Very Likely	Very Likely	Very Likely	Very Likely	Very Likely	Very Likely	Very Likely
Kintampo North Municipal	Secundigravida	1	1	First Trimester	No Defect	B+	9.7	Yes	Moderate Anaemia	Negative	Negative	Negative	Negative	Negative	Negative	28	26-30	Married	Primary Education	Christianity	Employed	Trading/Marketing	Ghȼ 1100 - 2000	Extended (Husband/ male partner and wife/ female partner, children and relatives)	Compound House	Blocks with iron sheets	2025-05-01	Yes	Yes	No	Very Likely	Very Likely	Very Likely	Very Likely	Very Likely	Very Likely	Very Likely	Very Likely	Very Likely	Very Likely	Very Likely	Very Likely	Very Likely	Very Likely	Very Likely	Very Likely	Very Likely	Very Likely	Very Likely
Kintampo North Municipal	Primigravida	0	2	First Trimester	No Defect	A+	11.8	No	Non-anaemic	Negative	Negative	Negative	Negative	Negative	Negative	30	26-30	Married	Primary Education	Christianity	Employed	Seamstressing	Ghȼ 1100 - 2000	Extended (Husband/ male partner and wife/ female partner, children and relatives)	Compound House	Blocks with iron sheets	2025-05-01	Yes	Yes	No	Very Likely	Very Likely	Very Likely	Very Likely	Very Likely	Very Likely	Very Likely	Very Likely	Very Likely	Very Likely	Very Likely	Very Likely	Very Likely	Very Likely	Very Likely	Very Likely	Very Likely	Very Likely	Very Likely
Kintampo North Municipal	Secundigravida	1	1	Second Trimester	No Defect	O+	10.7	Yes	Mild Anaemia	Negative	Negative	Negative	Negative	Negative	Negative	30	26-30	Married	No Formal Education	Christianity	Employed	Trading/Marketing	Ghȼ 600 - 1000	Nuclear (Husband/ male partner and wife/ female partner with or without children or relatives)	Self-Contain House	Blocks with iron sheets	2025-05-01	Yes	Yes	No	Very Likely	Very Likely	Very Likely	Very Likely	Very Likely	Very Likely	Very Likely	Very Likely	Very Likely	Very Likely	Somewhat Likely	Very Likely	Very Likely	Very Likely	Very Likely	Very Likely	Very Likely	Very Likely	Very Likely
Kintampo North Municipal	Secundigravida	1	1	First Trimester	No Defect	B+	9.7	Yes	Moderate Anaemia	Negative	Negative	Negative	Negative	Negative	Negative	28	26-30	Married	Primary Education	Christianity	Employed	Trading/Marketing	Ghȼ 100 - 500	Extended (Husband/ male partner and wife/ female partner, children and relatives)	Compound House	Blocks with iron sheets	2025-05-01	Yes	Yes	No	Very Likely	Very Likely	Very Likely	Very Likely	Very Likely	Very Likely	Very Likely	Very Likely	Very Likely	Very Likely	Very Likely	Very Likely	Very Likely	Very Likely	Very Likely	Very Likely	Very Likely	Very Likely	Very Likely
Kintampo North Municipal	Primigravida	0	2	First Trimester	No Defect	A+	10.6	Yes	Mild Anaemia	Negative	Negative	Negative	Negative	Negative	Negative	30	26-30	Married	No Formal Education	Christianity	Employed	Trading/Marketing	Ghȼ 1100 - 2000	Extended (Husband/ male partner and wife/ female partner, children and relatives)	Compound House	Blocks with iron sheets	2025-05-01	Yes	Yes	No	Very Likely	Very Likely	Very Likely	Very Likely	Very Likely	Very Likely	Very Likely	Very Likely	Very Likely	Very Likely	Somewhat Likely	Very Likely	Very Likely	Very Likely	Very Likely	Very Likely	Very Likely	Very Likely	Very Likely
Kintampo North Municipal	Secundigravida	1	1	First Trimester	No Defect	B+	9.8	Yes	Moderate Anaemia	Negative	Negative	Negative	Negative	Negative	Negative	26	26-30	Married	Primary Education	Christianity	Employed	Trading/Marketing	Ghȼ 1100 - 2000	Extended (Husband/ male partner and wife/ female partner, children and relatives)	Compound House	Blocks with iron sheets	2025-05-01	Yes	Yes	No	Very Likely	Very Likely	Very Likely	Very Likely	Very Likely	Very Likely	Very Likely	Very Likely	Very Likely	Very Likely	Very Likely	Very Likely	Very Likely	Very Likely	Very Likely	Very Likely	Very Likely	Very Likely	Very Likely
Kintampo North Municipal	Secundigravida	1	1	First Trimester	No Defect	A+	10.2	Yes	Moderate Anaemia	Negative	Negative	Negative	Negative	Negative	Negative	27	26-30	Married	Primary Education	Christianity	Employed	Trading/Marketing	Ghȼ 100 - 500	Extended (Husband/ male partner and wife/ female partner, children and relatives)	Compound House	Blocks with iron sheets	2025-05-01	Yes	Yes	No	Very Likely	Very Likely	Very Likely	Very Likely	Very Likely	Very Likely	Very Likely	Very Likely	Very Likely	Very Likely	Very Likely	Very Likely	Very Likely	Very Likely	Very Likely	Very Likely	Very Likely	Very Likely	Very Likely
Kintampo North Municipal	Secundigravida	1	1	First Trimester	No Defect	O+	9.6	Yes	Moderate Anaemia	Negative	Negative	Negative	Negative	Negative	Negative	30	26-30	Married	No Formal Education	Christianity	Employed	Trading/Marketing	Ghȼ 600 - 1000	Extended (Husband/ male partner and wife/ female partner, children and relatives)	Compound House	Blocks with iron sheets	2025-05-01	Yes	Yes	No	Very Likely	Very Likely	Very Likely	Very Likely	Very Likely	Very Likely	Very Likely	Very Likely	Very Likely	Very Likely	Very Likely	Very Likely	Very Likely	Very Likely	Very Likely	Very Likely	Very Likely	Very Likely	Very Likely
Kintampo North Municipal	Primigravida	0	2	First Trimester	No Defect	O+	10.2	Yes	Mild Anaemia	Negative	Negative	Negative	Negative	Negative	Negative	30	26-30	Married	Primary Education	Christianity	Employed	Trading/Marketing	Ghȼ 1100 - 2000	Extended (Husband/ male partner and wife/ female partner, children and relatives)	Compound House	Blocks with iron sheets	2025-05-01	Yes	Yes	No	Very Likely	Very Likely	Very Likely	Very Likely	Very Likely	Very Likely	Very Likely	Very Likely	Very Likely	Very Likely	Very Likely	Very Likely	Very Likely	Very Likely	Very Likely	Very Likely	Very Likely	Very Likely	Very Likely
Kintampo North Municipal	Primigravida	1	2	First Trimester	No Defect	B+	9.4	Yes	Moderate Anaemia	Negative	Negative	Negative	Negative	Positive	Negative	30	26-30	Married	Primary Education	Christianity	Employed	Farming	Ghȼ 100 - 500	Extended (Husband/ male partner and wife/ female partner, children and relatives)	Compound House	Blocks with iron sheets	2025-05-01	Yes	Yes	No	Very Likely	Very Likely	Very Likely	Very Likely	Very Likely	Very Likely	Very Likely	Very Likely	Very Likely	Very Likely	Very Likely	Very Likely	Very Likely	Very Likely	Very Likely	Very Likely	Very Likely	Very Likely	Very Likely
Kintampo North Municipal	Multigravida	3	1	First Trimester	No Defect	B+	10.4	Yes	Mild Anaemia	Negative	Negative	Negative	Negative	Negative	Negative	30	26-30	Married	No Formal Education	Christianity	Employed	Trading/Marketing	Ghȼ 1100 - 2000	Extended (Husband/ male partner and wife/ female partner, children and relatives)	Compound House	Blocks with iron sheets	2025-05-01	Yes	Yes	No	Very Likely	Very Likely	Very Likely	Very Likely	Very Likely	Very Likely	Very Likely	Very Likely	Very Likely	Very Likely	Very Likely	Very Likely	Very Likely	Very Likely	Very Likely	Very Likely	Very Likely	Very Likely	Very Likely
Kintampo North Municipal	Secundigravida	1	3	First Trimester	No Defect	O+	9.3	Yes	Moderate Anaemia	Negative	Negative	Negative	Negative	Negative	Negative	29	26-30	Married	Senior High School	Islam	Employed	Hairdressing	Ghȼ 600 - 1000	Extended (Husband/ male partner and wife/ female partner, children and relatives)	Compound House	Blocks with iron sheets	2025-05-01	Yes	Yes	No	Very Likely	Very Likely	Very Likely	Very Likely	Very Likely	Very Likely	Very Likely	Very Likely	Very Likely	Very Likely	Very Likely	Very Likely	Very Likely	Very Likely	Very Likely	Very Likely	Very Likely	Very Likely	Very Likely
Kintampo North Municipal	Multigravida	3	1	First Trimester	No Defect	A+	10.5	Yes	Mild Anaemia	Negative	Negative	Negative	Negative	Negative	Negative	31	31-40	Married	Primary Education	Christianity	Employed	Trading/Marketing	Ghȼ 100 - 500	Extended (Husband/ male partner and wife/ female partner, children and relatives)	Self-Contain House	Blocks with iron sheets	2025-05-01	Yes	Yes	No	Somewhat Likely	Very Likely	Very Likely	Somewhat Likely	Very Likely	Very Likely	Very Likely	Very Likely	Somewhat Likely	Very Likely	Somewhat Likely	Very Likely	Very Likely	Very Likely	Somewhat Likely	Very Likely	Very Likely	Very Likely	Very Likely
Kintampo North Municipal	Secundigravida	1	2	First Trimester	No Defect	AB+	9.9	Yes	Moderate Anaemia	Negative	Negative	Negative	Negative	Negative	Negative	26	26-30	Married	Primary Education	Christianity	Employed	Trading/Marketing	Ghȼ 600 - 1000	Extended (Husband/ male partner and wife/ female partner, children and relatives)	Compound House	Blocks with iron sheets	2025-05-01	Yes	Yes	No	Very Likely	Very Likely	Very Likely	Very Likely	Very Likely	Very Likely	Very Likely	Very Likely	Somewhat Likely	Very Likely	Somewhat Likely	Extremely Likely	Extremely Likely	Extremely Likely	Somewhat Likely	Somewhat Likely	Very Likely	Very Likely	Very Likely
Kintampo North Municipal	Secundigravida	1	6	Second Trimester	No Defect	O+	9.7	Yes	Moderate Anaemia	Negative	Negative	Negative	Negative	Negative	Negative	30	26-30	Married	Primary Education	Christianity	Employed	Trading/Marketing	Ghȼ 1100 - 2000	Extended (Husband/ male partner and wife/ female partner, children and relatives)	Compound House	Blocks with iron sheets	2025-05-01	Yes	Yes	No	Somewhat Likely	Very Likely	Somewhat Likely	Very Likely	Very Likely	Very Likely	Very Likely	Very Likely	Somewhat Likely	Very Likely	Very Likely	Very Likely	Very Likely	Very Likely	Very Likely	Very Likely	Somewhat Likely	Very Likely	Very Likely
Kintampo North Municipal	Primigravida	0	1	First Trimester	No Defect	A+	9.4	Yes	Moderate Anaemia	Negative	Negative	Negative	Negative	Negative	Negative	20	18-25	Married	Primary Education	Christianity	Unemployed	None (Unemployed)	None	Nuclear (Husband/ male partner and wife/ female partner with or without children or relatives)	Compound House	Blocks with iron sheets	2025-05-01	Yes	Yes	No	Very Likely	Very Likely	Very Likely	Very Likely	Very Likely	Very Likely	Very Likely	Very Likely	Very Likely	Very Likely	Very Likely	Very Likely	Very Likely	Very Likely	Very Likely	Very Likely	Very Likely	Very Likely	Very Likely
Kintampo North Municipal	Secundigravida	1	2	First Trimester	No Defect	B+	11.2	No	Non-anaemic	Negative	Negative	Negative	Negative	Negative	Negative	29	26-30	Married	Senior High School	Islam	Employed	Trading/Marketing	Ghȼ 100 - 500	Extended (Husband/ male partner and wife/ female partner, children and relatives)	Compound House	Blocks with iron sheets	2025-05-01	Yes	Yes	No	Very Likely	Very Likely	Very Likely	Very Likely	Very Likely	Very Likely	Very Likely	Very Likely	Very Likely	Very Likely	Somewhat Likely	Very Likely	Very Likely	Very Likely	Very Likely	Very Likely	Very Likely	Very Likely	Very Likely
Kintampo North Municipal	Primigravida	0	3	First Trimester	No Defect	B+	10.7	Yes	Mild Anaemia	Negative	Negative	Negative	Negative	Negative	Negative	26	26-30	Married	Senior High School	Islam	Employed	Hairdressing	Ghȼ 600 - 1000	Extended (Husband/ male partner and wife/ female partner, children and relatives)	Compound House	Blocks with iron sheets	2025-05-01	Yes	Yes	No	Very Likely	Very Likely	Very Likely	Very Likely	Very Likely	Very Likely	Very Likely	Very Likely	Very Likely	Very Likely	Very Likely	Very Likely	Very Likely	Very Likely	Very Likely	Very Likely	Very Likely	Very Likely	Very Likely
Kintampo North Municipal	Primigravida	0	2	First Trimester	No Defect	A+	10.2	Yes	Mild Anaemia	Negative	Negative	Negative	Negative	Negative	Negative	30	26-30	Married	Primary Education	Christianity	Employed	Trading/Marketing	Ghȼ 1100 - 2000	Nuclear (Husband/ male partner and wife/ female partner with or without children or relatives)	Compound House	Blocks with iron sheets	2025-10-06	Yes	Yes	No	Very Likely	Very Likely	Somewhat Likely	Very Likely	Very Likely	Very Likely	Somewhat Likely	Somewhat Likely	Very Likely	Very Likely	Very Likely	Somewhat Likely	Very Likely	Very Likely	Somewhat Likely	Very Likely	Very Likely	Very Likely	Very Likely
Kintampo North Municipal	Multigravida	3	2	First Trimester	No Defect	A+	9.2	Yes	Moderate Anaemia	Negative	Negative	Negative	Negative	Negative	Negative	34	31-40	Married	Senior High School	Christianity	Employed	Trading/Marketing	Ghȼ 100 - 500	Extended (Husband/ male partner and wife/ female partner, children and relatives)	Self-Contain House	Blocks with iron sheets	2025-10-06	Yes	Yes	No	Somewhat Likely	Very Likely	Very Likely	Very Likely	Somewhat Likely	Somewhat Likely	Somewhat Likely	Somewhat Likely	Very Likely	Somewhat Likely	Very Likely	Very Likely	Somewhat Likely	Very Likely	Very Likely	Very Likely	Very Likely	Very Likely	Somewhat Likely
Kintampo North Municipal	Multigravida	4+	3	First Trimester	No Defect	O+	9.7	Yes	Moderate Anaemia	Negative	Negative	Negative	Negative	Negative	Negative	28	26-30	Married	Primary Education	Christianity	Employed	Seamstressing	Ghȼ 1100 - 2000	Extended (Husband/ male partner and wife/ female partner, children and relatives)	Self-Contain House	Blocks with iron sheets	2025-10-06	Yes	Yes	No	Very Likely	Somewhat Likely	Somewhat Likely	Somewhat Likely	Somewhat Likely	Somewhat Likely	Very Likely	Very Likely	Somewhat Likely	Very Likely	Very Likely	Very Likely	Very Likely	Somewhat Likely	Very Likely	Somewhat Likely	Very Likely	Very Likely	Very Likely
Kintampo North Municipal	Multigravida	3	3	First Trimester	No Defect	A+	10.6	Yes	Mild Anaemia	Negative	Negative	Negative	Negative	Negative	Negative	26	26-30	Married	Primary Education	Christianity	Employed	Trading/Marketing	Ghȼ 600 - 1000	Extended (Husband/ male partner and wife/ female partner, children and relatives)	Self-Contain House	Blocks with iron sheets	2025-10-06	Yes	Yes	No	Somewhat Likely	Somewhat Likely	Somewhat Likely	Very Likely	Very Likely	Very Likely	Very Likely	Very Likely	Very Likely	Very Likely	Very Likely	Somewhat Likely	Somewhat Likely	Very Likely	Somewhat Likely	Somewhat Likely	Somewhat Likely	Very Likely	Very Likely
Kintampo North Municipal	Secundigravida	1	1	First Trimester	No Defect	B+	10.5	Yes	Mild Anaemia	Negative	Negative	Negative	Negative	Negative	Negative	30	26-30	Married	Senior High School	Christianity	Employed	Trading/Marketing	Ghȼ 1100 - 2000	Nuclear (Husband/ male partner and wife/ female partner with or without children or relatives)	Compound House	Blocks with iron sheets	2025-05-01	Yes	Yes	No	Very Likely	Very Likely	Very Likely	Very Likely	Very Likely	Very Likely	Very Likely	Very Likely	Very Likely	Very Likely	Very Likely	Very Likely	Very Likely	Very Likely	Very Likely	Very Likely	Very Likely	Very Likely	Very Likely
Kintampo North Municipal	Primigravida	0	1	First Trimester	No Defect	A+	8.9	Yes	Moderate Anaemia	Negative	Negative	Negative	Negative	Negative	Negative	30	26-30	Married	Senior High School	Christianity	Employed	Trading/Marketing	Ghȼ 100 - 500	Extended (Husband/ male partner and wife/ female partner, children and relatives)	Compound House	Blocks with iron sheets	2025-05-01	Yes	Yes	No	Very Likely	Very Likely	Very Likely	Very Likely	Somewhat Likely	Very Likely	Very Likely	Somewhat Likely	Very Likely	Somewhat Likely	Very Likely	Somewhat Likely	Very Likely	Very Likely	Very Likely	Very Likely	Very Likely	Very Likely	Very Likely
Kintampo North Municipal	Secundigravida	1	1	First Trimester	No Defect	O+	9.4	Yes	Moderate Anaemia	Negative	Negative	Negative	Negative	Negative	Negative	30	26-30	Married	No Formal Education	Christianity	Employed	Trading/Marketing	Ghȼ 1100 - 2000	Extended (Husband/ male partner and wife/ female partner, children and relatives)	Compound House	Blocks with iron sheets	2025-10-06	Yes	Yes	No	Very Likely	Very Likely	Very Likely	Very Likely	Very Likely	Very Likely	Very Likely	Very Likely	Very Likely	Very Likely	Very Likely	Very Likely	Very Likely	Very Likely	Very Likely	Very Likely	Very Likely	Very Likely	Very Likely
Kintampo North Municipal	Secundigravida	1	3	First Trimester	No Defect	AB+	9.9	Yes	Moderate Anaemia	Negative	Negative	Negative	Negative	Negative	Negative	30	26-30	Married	Primary Education	Christianity	Employed	Trading/Marketing	Ghȼ 100 - 500	Extended (Husband/ male partner and wife/ female partner, children and relatives)	Self-Contain House	Blocks with iron sheets	2025-05-01	Yes	Yes	No	Somewhat Likely	Somewhat Likely	Very Likely	Very Likely	Very Likely	Very Likely	Somewhat Likely	Very Likely	Very Likely	Very Likely	Very Likely	Very Likely	Very Likely	Very Likely	Very Likely	Very Likely	Somewhat Likely	Very Likely	Very Likely
Kintampo North Municipal	Primigravida	1	1	First Trimester	No Defect	A+	9.6	Yes	Moderate Anaemia	Negative	Negative	Negative	Negative	Negative	Negative	28	26-30	Married	Primary Education	Christianity	Employed	Trading/Marketing	Ghȼ 600 - 1000	Extended (Husband/ male partner and wife/ female partner, children and relatives)	Compound House	Blocks with iron sheets	2025-05-01	Yes	Yes	No	Very Likely	Very Likely	Very Likely	Very Likely	Very Likely	Very Likely	Very Likely	Very Likely	Very Likely	Very Likely	Very Likely	Very Likely	Very Likely	Very Likely	Very Likely	Very Likely	Very Likely	Very Likely	Very Likely
Kintampo North Municipal	Secundigravida	1	1	First Trimester	No Defect	O+	8.4	Yes	Moderate Anaemia	Negative	Negative	Negative	Negative	Negative	Negative	30	26-30	Married	Primary Education	Christianity	Employed	Trading/Marketing	Ghȼ 1100 - 2000	Extended (Husband/ male partner and wife/ female partner, children and relatives)	Compound House	Blocks with iron sheets	2025-05-01	Yes	Yes	No	Very Likely	Very Likely	Very Likely	Very Likely	Very Likely	Very Likely	Very Likely	Very Likely	Very Likely	Very Likely	Very Likely	Very Likely	Very Likely	Very Likely	Very Likely	Very Likely	Very Likely	Very Likely	Very Likely
Kintampo North Municipal	Primigravida	0	2	First Trimester	No Defect	A+	12.4	No	Non-anaemic	Negative	Negative	Negative	Negative	Negative	Negative	29	26-30	Married	Primary Education	Christianity	Employed	Trading/Marketing	Ghȼ 600 - 1000	Extended (Husband/ male partner and wife/ female partner, children and relatives)	Compound House	Blocks with iron sheets	2025-05-01	Yes	Yes	No	Very Likely	Very Likely	Very Likely	Very Likely	Very Likely	Very Likely	Very Likely	Very Likely	Very Likely	Very Likely	Very Likely	Very Likely	Very Likely	Very Likely	Very Likely	Very Likely	Very Likely	Very Likely	Very Likely
Kintampo North Municipal	Secundigravida	1	1	First Trimester	No Defect	O+	9.8	Yes	Moderate Anaemia	Negative	Negative	Negative	Negative	Negative	Negative	26	26-30	Married	Primary Education	Christianity	Employed	Trading/Marketing	Ghȼ 100 - 500	Extended (Husband/ male partner and wife/ female partner, children and relatives)	Compound House	Blocks with iron sheets	2025-05-01	Yes	Yes	No	Very Likely	Very Likely	Very Likely	Very Likely	Very Likely	Very Likely	Very Likely	Very Likely	Very Likely	Very Likely	Very Likely	Very Likely	Very Likely	Very Likely	Very Likely	Very Likely	Very Likely	Very Likely	Very Likely
Kintampo North Municipal	Primigravida	0	2	First Trimester	No Defect	A+	7.5	Yes	Moderate Anaemia	Negative	Negative	Negative	Negative	Negative	Negative	30	26-30	Married	Primary Education	Christianity	Employed	Farming	Ghȼ 600 - 1000	Extended (Husband/ male partner and wife/ female partner, children and relatives)	Compound House	Blocks with iron sheets	2025-05-01	Yes	Yes	No	Very Likely	Very Likely	Very Likely	Very Likely	Very Likely	Very Likely	Very Likely	Very Likely	Very Likely	Very Likely	Very Likely	Very Likely	Very Likely	Somewhat Likely	Very Likely	Very Likely	Very Likely	Very Likely	Very Likely
Kintampo North Municipal	Primigravida	0	1	First Trimester	No Defect	O+	12.4	No	Non-anaemic	Negative	Negative	Negative	Negative	Negative	Negative	30	26-30	Married	Primary Education	Christianity	Employed	Trading/Marketing	Ghȼ 1100 - 2000	Extended (Husband/ male partner and wife/ female partner, children and relatives)	Compound House	Blocks with iron sheets	2025-10-06	Yes	Yes	No	Very Likely	Very Likely	Very Likely	Very Likely	Very Likely	Very Likely	Very Likely	Very Likely	Very Likely	Very Likely	Very Likely	Very Likely	Somewhat Likely	Very Likely	Very Likely	Very Likely	Very Likely	Very Likely	Very Likely
Kintampo North Municipal	Secundigravida	1	1	First Trimester	No Defect	AB+	9.4	Yes	Moderate Anaemia	Negative	Negative	Negative	Negative	Negative	Negative	27	26-30	Married	Primary Education	Christianity	Employed	Seamstressing	Ghȼ 100 - 500	Extended (Husband/ male partner and wife/ female partner, children and relatives)	Compound House	Blocks with iron sheets	2025-05-01	Yes	Yes	No	Very Likely	Very Likely	Very Likely	Very Likely	Very Likely	Very Likely	Very Likely	Very Likely	Very Likely	Very Likely	Very Likely	Very Likely	Very Likely	Very Likely	Very Likely	Very Likely	Very Likely	Very Likely	Very Likely
Kintampo North Municipal	Multigravida	1	1	First Trimester	Partial Defect	AB+	12.8	No	Non-anaemic	Positive	Negative	Negative	Negative	Negative	Negative	25	18-25	Married	Primary Education	Christianity	Employed	Trading/Marketing	Ghȼ 600 - 1000	Extended (Husband/ male partner and wife/ female partner, children and relatives)	Self-Contain House	Blocks with iron sheets	2025-05-01	Yes	Yes	No	Extremely Likely	Extremely Likely	Extremely Likely	Extremely Likely	Extremely Likely	Extremely Likely	Extremely Likely	Extremely Likely	Extremely Likely	Extremely Likely	Extremely Likely	Extremely Likely	Extremely Likely	Extremely Likely	Extremely Likely	Extremely Likely	Extremely Likely	Extremely Likely	Extremely Likely
Kintampo North Municipal	Secundigravida	1	1	Second Trimester	No Defect	A+	8.7	Yes	Moderate Anaemia	Negative	Negative	Negative	Negative	Negative	Negative	30	26-30	Married	Primary Education	Islam	Employed	Hairdressing	Ghȼ 100 - 500	Extended (Husband/ male partner and wife/ female partner, children and relatives)	Compound House	Blocks with iron sheets	2025-05-01	Yes	No	No	Very Likely	Very Likely	Very Likely	Very Likely	Very Likely	Very Likely	Very Likely	Very Likely	Very Likely	Very Likely	Very Likely	Very Likely	Very Likely	Very Likely	Very Likely	Very Likely	Very Likely	Very Likely	Very Likely
Kintampo South District	Primigravida	0	3	First Trimester	No Defect	B+	13.2	No	Non-anaemic	Negative	Negative	Negative	Negative	Negative	Negative	28	26-30	Married	Senior High School	Christianity	Employed	Farming	Ghȼ 100 - 500	Extended (Husband/ male partner and wife/ female partner, children and relatives)	Compound House	Blocks with iron sheets	2025-05-01	Yes	Yes	No	Very Likely	Very Likely	Very Likely	Very Likely	Very Likely	Very Likely	Very Likely	Very Likely	Very Likely	Very Likely	Very Likely	Very Likely	Very Likely	Very Likely	Very Likely	Very Likely	Very Likely	Very Likely	Very Likely
Kintampo South District	Multigravida	4+	7	Third Trimester	No Defect	AB+	10.2	Yes	Mild Anaemia	Negative	Negative	Negative	Negative	Negative	Negative	28	26-30	Married	No Formal Education	Christianity	Employed	Trading/Marketing	Ghȼ 1100 - 2000	Extended (Husband/ male partner and wife/ female partner, children and relatives)	Self-Contain House	Blocks with iron sheets	2025-05-01	Yes	Yes	No	Very Likely	Very Likely	Very Likely	Very Likely	Very Likely	Very Likely	Very Likely	Very Likely	Very Likely	Somewhat Likely	Very Likely	Very Likely	Very Likely	Very Likely	Somewhat Likely	Somewhat Likely	Very Likely	Very Likely	Very Likely
Kintampo South District	Multigravida	3	4	Second Trimester	No Defect	AB+	10.8	Yes	Mild Anaemia	Negative	Negative	Negative	Negative	Negative	Negative	30	26-30	Married	Primary Education	Christianity	Employed	Hairdressing	Ghȼ 100 - 500	Extended (Husband/ male partner and wife/ female partner, children and relatives)	Self-Contain House	Blocks with iron sheets	2025-05-01	Yes	Yes	No	Very Likely	Somewhat Likely	Very Likely	Somewhat Likely	Very Likely	Very Likely	Very Likely	Very Likely	Very Likely	Very Likely	Very Likely	Somewhat Likely	Very Likely	Very Likely	Very Likely	Very Likely	Very Likely	Very Likely	Somewhat Likely
Kintampo South District	Secundigravida	1	1	First Trimester	No Defect	A+	9.4	Yes	Moderate Anaemia	Negative	Negative	Negative	Negative	Negative	Negative	26	26-30	Married	Primary Education	Christianity	Employed	Seamstressing	Ghȼ 600 - 1000	Extended (Husband/ male partner and wife/ female partner, children and relatives)	Compound House	Blocks with iron sheets	2025-05-01	Yes	Yes	No	Very Likely	Very Likely	Very Likely	Very Likely	Very Likely	Very Likely	Very Likely	Very Likely	Very Likely	Very Likely	Very Likely	Very Likely	Very Likely	Very Likely	Very Likely	Very Likely	Very Likely	Very Likely	Very Likely
Kintampo South District	Secundigravida	1	4	Second Trimester	No Defect	O+	9.8	Yes	Moderate Anaemia	Negative	Negative	Negative	Negative	Negative	Negative	40	31-40	Married	Primary Education	Christianity	Employed	Hairdressing	Ghȼ 100 - 500	Extended (Husband/ male partner and wife/ female partner, children and relatives)	Compound House	Blocks with iron sheets	2025-05-01	Yes	Yes	No	Very Likely	Very Likely	Very Likely	Somewhat Likely	Very Likely	Very Likely	Very Likely	Somewhat Likely	Very Likely	Very Likely	Very Likely	Very Likely	Very Likely	Very Likely	Very Likely	Very Likely	Very Likely	Very Likely	Very Likely
Kintampo South District	Multigravida	4+	5	Second Trimester	No Defect	AB+	10.5	Yes	Mild Anaemia	Negative	Negative	Negative	Negative	Negative	Negative	32	31-40	Married	Senior High School	Christianity	Employed	Farming	Ghȼ 600 - 1000	Nuclear (Husband/ male partner and wife/ female partner with or without children or relatives)	Self-Contain House	Blocks with iron sheets	2025-05-01	Yes	Yes	No	Somewhat Likely	Extremely Likely	Somewhat Likely	Very Likely	Very Likely	Very Likely	Very Likely	Very Likely	Very Likely	Very Likely	Very Likely	Very Likely	Very Likely	Very Likely	Very Likely	Very Likely	Very Likely	Very Likely	Very Likely
Kintampo South District	Multigravida	4+	3	First Trimester	No Defect	A+	8.9	Yes	Moderate Anaemia	Negative	Negative	Negative	Negative	Negative	Negative	26	26-30	Married	Primary Education	Christianity	Employed	Farming	Ghȼ 1100 - 2000	Extended (Husband/ male partner and wife/ female partner, children and relatives)	Self-Contain House	Blocks with iron sheets	2025-10-06	Yes	Yes	No	Very Likely	Very Likely	Very Likely	Very Likely	Somewhat Likely	Somewhat Likely	Very Likely	Somewhat Likely	Very Likely	Very Likely	Very Likely	Somewhat Likely	Very Likely	Very Likely	Very Likely	Somewhat Likely	Very Likely	Very Likely	Somewhat Likely
Kintampo South District	Multigravida	3	3	First Trimester	No Defect	B+	9.9	Yes	Moderate Anaemia	Negative	Negative	Negative	Negative	Negative	Negative	30	26-30	Married	No Formal Education	Christianity	Employed	Seamstressing	Ghȼ 600 - 1000	Extended (Husband/ male partner and wife/ female partner, children and relatives)	Self-Contain House	Blocks with iron sheets	2025-05-01	Yes	Yes	No	Somewhat Likely	Very Likely	Very Likely	Somewhat Likely	Very Likely	Very Likely	Very Likely	Very Likely	Very Likely	Very Likely	Somewhat Likely	Very Likely	Somewhat Likely	Very Likely	Somewhat Likely	Very Likely	Very Likely	Somewhat Likely	Very Likely
Kintampo South District	Multigravida	3	5	Second Trimester	No Defect	AB+	10.5	Yes	Mild Anaemia	Negative	Negative	Negative	Negative	Negative	Negative	30	26-30	Married	Senior High School	Christianity	Employed	Domestic Activities	Ghȼ 100 - 500	Extended (Husband/ male partner and wife/ female partner, children and relatives)	Self-Contain House	Blocks with iron sheets	2025-05-01	Yes	Yes	No	Somewhat Likely	Somewhat Likely	Somewhat Likely	Very Likely	Very Likely	Somewhat Likely	Very Likely	Somewhat Likely	Very Likely	Very Likely	Somewhat Likely	Very Likely	Somewhat Likely	Somewhat Likely	Very Likely	Very Likely	Very Likely	Very Likely	Somewhat Likely
Kintampo South District	Multigravida	4+	6	Second Trimester	No Defect	A+	10.6	Yes	Mild Anaemia	Negative	Negative	Negative	Negative	Negative	Negative	28	26-30	Married	Primary Education	Christianity	Employed	Hairdressing	Ghȼ 100 - 500	Extended (Husband/ male partner and wife/ female partner, children and relatives)	Self-Contain House	Blocks with iron sheets	2025-05-01	Yes	Yes	No	Very Likely	Very Likely	Very Likely	Somewhat Likely	Very Likely	Very Likely	Very Likely	Very Likely	Very Likely	Very Likely	Very Likely	Very Likely	Very Likely	Very Likely	Somewhat Likely	Very Likely	Somewhat Likely	Very Likely	Very Likely
Kintampo South District	Primigravida	0	1	First Trimester	Partial Defect	B+	11.8	No	Non-anaemic	Negative	Negative	Negative	Negative	Positive	Negative	24	18-25	Not Married	Primary Education	Christianity	Unemployed	None (Unemployed)	None	Extended (Husband/ male partner and wife/ female partner, children and relatives)	Compound House	Blocks with iron sheets	2025-05-01	Yes	Yes	No	Very Likely	Very Likely	Extremely Likely	Extremely Likely	Extremely Likely	Extremely Likely	Extremely Likely	Extremely Likely	Extremely Likely	Extremely Likely	Extremely Likely	Extremely Likely	Extremely Likely	Extremely Likely	Somewhat Likely	Very Likely	Very Likely	Very Likely	Very Likely
Kintampo South District	Multigravida	4+	2	First Trimester	No Defect	O+	9.7	Yes	Moderate Anaemia	Negative	Positive	Negative	Negative	Negative	Negative	21	18-25	Married	Senior High School	Christianity	Employed	Hairdressing	Ghȼ 600 - 1000	Extended (Husband/ male partner and wife/ female partner, children and relatives)	Compound House	Blocks with iron sheets	2025-10-06	Yes	Yes	No	Extremely Likely	Extremely Likely	Extremely Likely	Extremely Likely	Extremely Likely	Extremely Likely	Extremely Likely	Extremely Likely	Extremely Likely	Extremely Likely	Very Likely	Extremely Likely	Extremely Likely	Very Likely	Extremely Likely	Extremely Likely	Extremely Likely	Very Likely	Extremely Likely
Kintampo South District	Secundigravida	1	4	Second Trimester	No Defect	A+	9.5	Yes	Moderate Anaemia	Negative	Negative	Negative	Negative	Negative	Negative	30	26-30	Married	Primary Education	Christianity	Employed	Trading/Marketing	Ghȼ 100 - 500	Nuclear (Husband/ male partner and wife/ female partner with or without children or relatives)	Compound House	Blocks with iron sheets	2025-05-01	Yes	Yes	No	Very Likely	Very Likely	Very Likely	Very Likely	Very Likely	Very Likely	Very Likely	Very Likely	Very Likely	Very Likely	Very Likely	Very Likely	Very Likely	Very Likely	Very Likely	Very Likely	Very Likely	Very Likely	Very Likely
Kintampo South District	Secundigravida	0	3	First Trimester	No Defect	B+	9.7	Yes	Moderate Anaemia	Negative	Negative	Negative	Negative	Negative	Negative	24	18-25	Married	No Formal Education	Christianity	Employed	Trading/Marketing	Ghȼ 600 - 1000	Nuclear (Husband/ male partner and wife/ female partner with or without children or relatives)	Compound House	Blocks with iron sheets	2025-05-01	Yes	Yes	No	Very Likely	Very Likely	Very Likely	Very Likely	Somewhat Likely	Very Likely	Very Likely	Very Likely	Very Likely	Very Likely	Very Likely	Very Likely	Very Likely	Very Likely	Very Likely	Very Likely	Extremely Likely	Very Likely	Very Likely
Kintampo South District	Secundigravida	1	5	Second Trimester	No Defect	B+	9.7	Yes	Moderate Anaemia	Negative	Negative	Negative	Negative	Negative	Negative	30	26-30	Married	No Formal Education	Christianity	Employed	Trading/Marketing	Ghȼ 1100 - 2000	Nuclear (Husband/ male partner and wife/ female partner with or without children or relatives)	Compound House	Blocks with iron sheets	2025-05-01	Yes	Yes	No	Somewhat Likely	Very Likely	Very Likely	Extremely Likely	Extremely Likely	Extremely Likely	Extremely Likely	Extremely Likely	Very Likely	Very Likely	Very Likely	Very Likely	Very Likely	Very Likely	Very Likely	Very Likely	Very Likely	Very Likely	Very Likely
Kintampo South District	Secundigravida	1	3	First Trimester	No Defect	A+	8.9	Yes	Moderate Anaemia	Negative	Negative	Negative	Negative	Negative	Negative	25	18-25	Married	Primary Education	Christianity	Employed	Trading/Marketing	Ghȼ 600 - 1000	Extended (Husband/ male partner and wife/ female partner, children and relatives)	Self-Contain House	Blocks with iron sheets	2025-05-01	Yes	Yes	No	Very Likely	Very Likely	Very Likely	Extremely Likely	Very Likely	Very Likely	Very Likely	Very Likely	Very Likely	Very Likely	Very Likely	Very Likely	Very Likely	Very Likely	Very Likely	Somewhat Likely	Very Likely	Very Likely	Very Likely
Kintampo South District	Secundigravida	1	6	Second Trimester	No Defect	B+	10.4	Yes	Mild Anaemia	Negative	Negative	Negative	Negative	Negative	Negative	24	18-25	Married	Primary Education	Christianity	Employed	Trading/Marketing	Ghȼ 600 - 1000	Extended (Husband/ male partner and wife/ female partner, children and relatives)	Compound House	Blocks with iron sheets	2025-05-01	Yes	Yes	Yes	Extremely Likely	Extremely Likely	Extremely Likely	Very Likely	Extremely Likely	Very Likely	Very Likely	Very Likely	Very Likely	Very Likely	Very Likely	Somewhat Likely	Very Likely	Very Likely	Very Likely	Very Likely	Extremely Likely	Extremely Likely	Very Likely
Kintampo South District	Multigravida	3	4	Second Trimester	No Defect	O+	8.6	Yes	Moderate Anaemia	Negative	Negative	Negative	Negative	Negative	Negative	40	31-40	Married	No Formal Education	Christianity	Employed	Trading/Marketing	Ghȼ 100 - 500	Extended (Husband/ male partner and wife/ female partner, children and relatives)	Compound House	Blocks with iron sheets	2025-05-01	Yes	Yes	No	Very Likely	Very Likely	Very Likely	Very Likely	Very Likely	Very Likely	Very Likely	Very Likely	Very Likely	Very Likely	Very Likely	Very Likely	Very Likely	Very Likely	Very Likely	Very Likely	Very Likely	Very Likely	Very Likely
Kintampo South District	Multigravida	4+	7	Third Trimester	No Defect	O+	9.5	Yes	Moderate Anaemia	Negative	Negative	Negative	Negative	Negative	Negative	19	18-25	Married	Primary Education	Christianity	Employed	Trading/Marketing	Ghȼ 100 - 500	Extended (Husband/ male partner and wife/ female partner, children and relatives)	Compound House	Blocks with iron sheets	2015-11-01	Yes	Yes	No	Very Likely	Very Likely	Very Likely	Very Likely	Extremely Likely	Very Likely	Very Likely	Very Likely	Very Likely	Very Likely	Very Likely	Very Likely	Very Likely	Very Likely	Somewhat Likely	Very Likely	Very Likely	Very Likely	Very Likely
Kintampo South District	Secundigravida	1	3	First Trimester	No Defect	A+	10.2	Yes	Mild Anaemia	Negative	Negative	Negative	Negative	Negative	Negative	30	26-30	Married	Senior High School	Christianity	Employed	Hairdressing	Ghȼ 100 - 500	Nuclear (Husband/ male partner and wife/ female partner with or without children or relatives)	Self-Contain House	Blocks with iron sheets	2025-05-01	Yes	Yes	No	Very Likely	Very Likely	Very Likely	Very Likely	Very Likely	Very Likely	Very Likely	Somewhat Likely	Very Likely	Very Likely	Very Likely	Very Likely	Very Likely	Very Likely	Somewhat Likely	Very Likely	Very Likely	Very Likely	Very Likely
Kintampo South District	Multigravida	3	7	Third Trimester	No Defect	AB+	8.8	Yes	Moderate Anaemia	Negative	Negative	Negative	Negative	Negative	Negative	25	18-25	Married	Senior High School	Christianity	Employed	Seamstressing	Ghȼ 600 - 1000	Extended (Husband/ male partner and wife/ female partner, children and relatives)	Compound House	Blocks with iron sheets	2025-10-06	Yes	Yes	No	Very Likely	Very Likely	Extremely Likely	Very Likely	Very Likely	Extremely Likely	Extremely Likely	Very Likely	Very Likely	Very Likely	Very Likely	Very Likely	Very Likely	Somewhat Likely	Very Likely	Very Likely	Very Likely	Very Likely	Very Likely
Kintampo South District	Primigravida	1	1	First Trimester	No Defect	A+	7.9	Yes	Moderate Anaemia	Negative	Negative	Negative	Negative	Positive	Negative	24	18-25	Married	No Formal Education	Islam	Employed	Farming	Ghȼ 100 - 500	Extended (Husband/ male partner and wife/ female partner, children and relatives)	Compound House	Blocks with iron sheets	2025-05-01	Yes	Yes	No	Very Likely	Very Likely	Very Likely	Very Likely	Very Likely	Very Likely	Very Likely	Very Likely	Very Likely	Extremely Likely	Very Likely	Very Likely	Somewhat Likely	Very Likely	Very Likely	Very Likely	Somewhat Likely	Very Likely	Very Likely
Kintampo South District	Primigravida	0	1	First Trimester	No Defect	B+	8.9	Yes	Moderate Anaemia	Negative	Negative	Negative	Negative	Negative	Negative	30	26-30	Not Married	No Formal Education	Christianity	Employed	Farming	Ghȼ 600 - 1000	Extended (Husband/ male partner and wife/ female partner, children and relatives)	Compound House	Blocks with iron sheets	2025-05-01	No	Yes	No	Very Likely	Very Likely	Very Likely	Very Likely	Very Likely	Very Likely	Very Likely	Very Likely	Very Likely	Very Likely	Very Likely	Very Likely	Very Likely	Very Likely	Very Likely	Very Likely	Very Likely	Very Likely	Very Likely
Kintampo South District	Secundigravida	0	6	Second Trimester	No Defect	AB+	8.6	Yes	Moderate Anaemia	Negative	Negative	Negative	Negative	Negative	Negative	23	18-25	Married	Primary Education	Christianity	Employed	Seamstressing	Ghȼ 100 - 500	Extended (Husband/ male partner and wife/ female partner, children and relatives)	Compound House	Blocks with iron sheets	2025-10-06	Yes	Yes	No	Very Likely	Very Likely	Very Likely	Very Likely	Very Likely	Very Likely	Very Likely	Very Likely	Very Likely	Very Likely	Very Likely	Very Likely	Very Likely	Very Likely	Very Likely	Very Likely	Very Likely	Very Likely	Very Likely
Kintampo South District	Primigravida	0	1	First Trimester	No Defect	A+	7.9	Yes	Moderate Anaemia	Negative	Negative	Negative	Negative	Negative	Negative	21	18-25	Not Married	No Formal Education	Christianity	Employed	Hairdressing	Ghȼ 600 - 1000	Nuclear (Husband/ male partner and wife/ female partner with or without children or relatives)	Compound House	Blocks with iron sheets	2025-05-01	Yes	Yes	No	Very Likely	Very Likely	Very Likely	Very Likely	Very Likely	Very Likely	Very Likely	Very Likely	Very Likely	Very Likely	Very Likely	Very Likely	Very Likely	Very Likely	Very Likely	Somewhat Likely	Very Likely	Very Likely	Very Likely
Kintampo South District	Secundigravida	1	4	First Trimester	No Defect	AB+	10.2	Yes	Mild Anaemia	Negative	Negative	Negative	Negative	Negative	Negative	20	18-25	Not Married	Senior High School	Christianity	Employed	Seamstressing	Ghȼ 100 - 500	Extended (Husband/ male partner and wife/ female partner, children and relatives)	Compound House	Blocks with iron sheets	2025-05-01	Yes	Yes	No	Very Likely	Very Likely	Very Likely	Very Likely	Very Likely	Very Likely	Very Likely	Very Likely	Very Likely	Very Likely	Very Likely	Very Likely	Very Likely	Very Likely	Very Likely	Very Likely	Very Likely	Very Likely	Very Likely
Kintampo South District	Primigravida	0	6	First Trimester	No Defect	B+	10.4	Yes	Mild Anaemia	Negative	Negative	Negative	Negative	Negative	Negative	23	18-25	Married	Senior High School	Christianity	Unemployed	Student (Unemployed)	None	Extended (Husband/ male partner and wife/ female partner, children and relatives)	Compound House	Blocks with iron sheets	2025-10-06	Yes	Yes	No	Very Likely	Very Likely	Very Likely	Very Likely	Very Likely	Very Likely	Very Likely	Very Likely	Very Likely	Very Likely	Very Likely	Very Likely	Very Likely	Very Likely	Very Likely	Very Likely	Very Likely	Very Likely	Very Likely
Kintampo South District	Primigravida	0	1	First Trimester	No Defect	B+	9.8	Yes	Moderate Anaemia	Negative	Negative	Negative	Negative	Negative	Negative	25	18-25	Married	No Formal Education	Islam	Employed	Farming	Ghȼ 600 - 1000	Extended (Husband/ male partner and wife/ female partner, children and relatives)	Compound House	Blocks with iron sheets	2025-05-01	Yes	Yes	No	Very Likely	Very Likely	Very Likely	Very Likely	Very Likely	Very Likely	Very Likely	Very Likely	Very Likely	Very Likely	Very Likely	Very Likely	Very Likely	Very Likely	Very Likely	Very Likely	Somewhat Likely	Very Likely	Very Likely
Kintampo South District	Secundigravida	0	1	Second Trimester	No Defect	B+	8.9	Yes	Moderate Anaemia	Negative	Negative	Negative	Positive	Negative	Negative	23	18-25	Not Married	Senior High School	Christianity	Employed	Trading/Marketing	Ghȼ 100 - 500	Nuclear (Husband/ male partner and wife/ female partner with or without children or relatives)	Compound House	Blocks with iron sheets	2025-10-06	No	Yes	No	Very Likely	Very Likely	Very Likely	Very Likely	Very Likely	Very Likely	Very Likely	Very Likely	Very Likely	Very Likely	Very Likely	Very Likely	Very Likely	Very Likely	Very Likely	Very Likely	Very Likely	Very Likely	Very Likely
Kintampo South District	Secundigravida	1	8	First Trimester	No Defect	O+	9.4	Yes	Moderate Anaemia	Negative	Negative	Negative	Negative	Negative	Negative	40	31-40	Married	Primary Education	Christianity	Employed	Seamstressing	Ghȼ 100 - 500	Extended (Husband/ male partner and wife/ female partner, children and relatives)	Compound House	Blocks with iron sheets	2025-05-01	Yes	Yes	No	Very Likely	Very Likely	Very Likely	Very Likely	Very Likely	Very Likely	Very Likely	Very Likely	Very Likely	Very Likely	Very Likely	Very Likely	Very Likely	Very Likely	Very Likely	Very Likely	Very Likely	Very Likely	Very Likely
Kintampo South District	Primigravida	0	3	First Trimester	No Defect	A+	11.2	No	Non-anaemic	Negative	Negative	Negative	Negative	Negative	Negative	30	26-30	Married	No Formal Education	Islam	Employed	Trading/Marketing	Ghȼ 1100 - 2000	Nuclear (Husband/ male partner and wife/ female partner with or without children or relatives)	Compound House	Blocks with iron sheets	2025-05-01	Yes	Yes	No	Very Likely	Very Likely	Very Likely	Very Likely	Very Likely	Very Likely	Very Likely	Very Likely	Very Likely	Very Likely	Very Likely	Very Likely	Very Likely	Very Likely	Very Likely	Very Likely	Very Likely	Very Likely	Very Likely
Kintampo South District	Primigravida	1	2	First Trimester	No Defect	B+	10.4	Yes	Mild Anaemia	Negative	Negative	Negative	Negative	Positive	Negative	28	26-30	Married	No Formal Education	Islam	Employed	Farming	Ghȼ 100 - 500	Extended (Husband/ male partner and wife/ female partner, children and relatives)	Compound House	Blocks with iron sheets	2025-10-06	Yes	Yes	No	Very Likely	Very Likely	Very Likely	Very Likely	Very Likely	Very Likely	Very Likely	Very Likely	Very Likely	Very Likely	Very Likely	Very Likely	Very Likely	Very Likely	Very Likely	Very Likely	Very Likely	Very Likely	Very Likely
Kintampo South District	Multigravida	3	2	Second Trimester	No Defect	O+	12.8	No	Non-anaemic	Negative	Negative	Negative	Negative	Negative	Negative	30	26-30	Married	Primary Education	Christianity	Employed	Farming	Ghȼ 600 - 1000	Extended (Husband/ male partner and wife/ female partner, children and relatives)	Compound House	Blocks with iron sheets	2025-05-01	Yes	Yes	No	Very Likely	Very Likely	Very Likely	Very Likely	Very Likely	Very Likely	Very Likely	Very Likely	Very Likely	Very Likely	Very Likely	Very Likely	Very Likely	Very Likely	Very Likely	Very Likely	Very Likely	Very Likely	Very Likely
Kintampo South District	Secundigravida	1	2	First Trimester	No Defect	A+	8.4	Yes	Moderate Anaemia	Negative	Negative	Negative	Negative	Negative	Negative	29	26-30	Married	Senior High School	Christianity	Employed	Trading/Marketing	Ghȼ 100 - 500	Extended (Husband/ male partner and wife/ female partner, children and relatives)	Compound House	Blocks with iron sheets	2025-05-01	Yes	Yes	No	Extremely Likely	Extremely Likely	Extremely Likely	Extremely Likely	Extremely Likely	Very Likely	Very Likely	Very Likely	Very Likely	Very Likely	Very Likely	Very Likely	Extremely Likely	Very Likely	Very Likely	Very Likely	Very Likely	Extremely Likely	Very Likely
Kintampo South District	Secundigravida	1	1	First Trimester	No Defect	B+	9.7	Yes	Moderate Anaemia	Negative	Negative	Negative	Negative	Positive	Negative	26	26-30	Married	No Formal Education	Christianity	Employed	Trading/Marketing	Ghȼ 600 - 1000	Extended (Husband/ male partner and wife/ female partner, children and relatives)	Compound House	Blocks with iron sheets	2025-10-06	Yes	Yes	No	Very Likely	Very Likely	Very Likely	Very Likely	Very Likely	Very Likely	Very Likely	Very Likely	Very Likely	Very Likely	Very Likely	Very Likely	Very Likely	Very Likely	Very Likely	Very Likely	Very Likely	Very Likely	Very Likely
Kintampo South District	Multigravida	4+	4	Second Trimester	No Defect	A+	10.2	Yes	Mild Anaemia	Negative	Negative	Negative	Negative	Negative	Negative	30	26-30	Married	Senior High School	Christianity	Employed	Trading/Marketing	Ghȼ 100 - 500	Extended (Husband/ male partner and wife/ female partner, children and relatives)	Compound House	Blocks with iron sheets	2025-05-01	Yes	Yes	No	Very Likely	Very Likely	Very Likely	Very Likely	Very Likely	Very Likely	Very Likely	Very Likely	Very Likely	Very Likely	Very Likely	Very Likely	Very Likely	Very Likely	Very Likely	Somewhat Likely	Very Likely	Very Likely	Somewhat Likely
Kintampo South District	Secundigravida	1	1	First Trimester	No Defect	O+	9.4	Yes	Moderate Anaemia	Negative	Negative	Negative	Negative	Negative	Negative	30	26-30	Married	No Formal Education	Islam	Employed	Trading/Marketing	Ghȼ 600 - 1000	Extended (Husband/ male partner and wife/ female partner, children and relatives)	Compound House	Blocks with iron sheets	2025-05-01	Yes	Yes	No	Very Likely	Very Likely	Very Likely	Very Likely	Very Likely	Very Likely	Very Likely	Very Likely	Very Likely	Very Likely	Very Likely	Very Likely	Very Likely	Very Likely	Very Likely	Very Likely	Very Likely	Very Likely	Very Likely
Kintampo South District	Multigravida	4+	3	First Trimester	No Defect	A+	10.4	Yes	Mild Anaemia	Negative	Negative	Negative	Negative	Negative	Negative	28	26-30	Married	Primary Education	Christianity	Employed	Trading/Marketing	Ghȼ 1100 - 2000	Extended (Husband/ male partner and wife/ female partner, children and relatives)	Self-Contain House	Blocks with iron sheets	2025-10-06	Yes	Yes	Yes	Somewhat Likely	Very Likely	Somewhat Likely	Somewhat Likely	Somewhat Likely	Somewhat Likely	Very Likely	Somewhat Likely	Very Likely	Very Likely	Very Likely	Very Likely	Very Likely	Very Likely	Very Likely	Very Likely	Very Likely	Very Likely	Very Likely
Kintampo South District	Primigravida	1	2	First Trimester	No Defect	O+	10.4	Yes	Mild Anaemia	Negative	Negative	Negative	Negative	Positive	Negative	30	26-30	Married	No Formal Education	Christianity	Employed	Farming	Ghȼ 100 - 500	Extended (Husband/ male partner and wife/ female partner, children and relatives)	Compound House	Blocks with iron sheets	2025-05-01	Yes	Yes	No	Somewhat Likely	Very Likely	Very Likely	Very Likely	Somewhat Likely	Very Likely	Very Likely	Very Likely	Very Likely	Very Likely	Very Likely	Very Likely	Very Likely	Very Likely	Somewhat Likely	Somewhat Likely	Somewhat Likely	Very Likely	Very Likely
Kintampo South District	Multigravida	4+	4	Second Trimester	No Defect	B+	9.7	Yes	Moderate Anaemia	Negative	Negative	Negative	Negative	Negative	Negative	27	26-30	Married	No Formal Education	Islam	Employed	Trading/Marketing	Ghȼ 1100 - 2000	Extended (Husband/ male partner and wife/ female partner, children and relatives)	Self-Contain House	Blocks with iron sheets	2025-05-01	Yes	Yes	No	Somewhat Likely	Very Likely	Very Likely	Very Likely	Very Likely	Very Likely	Somewhat Likely	Very Likely	Somewhat Likely	Very Likely	Very Likely	Very Likely	Very Likely	Very Likely	Somewhat Likely	Very Likely	Somewhat Likely	Somewhat Likely	Very Likely
Kintampo South District	Secundigravida	1	1	First Trimester	No Defect	O+	8.7	Yes	Moderate Anaemia	Negative	Negative	Negative	Negative	Negative	Negative	30	26-30	Married	No Formal Education	Christianity	Employed	Trading/Marketing	Ghȼ 100 - 500	Extended (Husband/ male partner and wife/ female partner, children and relatives)	Compound House	Blocks with iron sheets	2025-05-01	Yes	Yes	No	Very Likely	Very Likely	Very Likely	Very Likely	Very Likely	Very Likely	Very Likely	Very Likely	Very Likely	Very Likely	Very Likely	Very Likely	Very Likely	Very Likely	Very Likely	Very Likely	Very Likely	Very Likely	Very Likely
Kintampo South District	Multigravida	3	5	Second Trimester	No Defect	AB+	9.6	Yes	Moderate Anaemia	Negative	Negative	Negative	Negative	Negative	Negative	26	26-30	Married	Senior High School	Islam	Employed	Hairdressing	Ghȼ 100 - 500	Extended (Husband/ male partner and wife/ female partner, children and relatives)	Compound House	Blocks with iron sheets	2025-10-06	Yes	Yes	No	Somewhat Likely	Very Likely	Very Likely	Very Likely	Somewhat Likely	Very Likely	Very Likely	Very Likely	Very Likely	Very Likely	Very Likely	Very Likely	Very Likely	Very Likely	Very Likely	Very Likely	Very Likely	Very Likely	Very Likely
Kintampo South District	Multigravida	3	4	Second Trimester	No Defect	A+	10.5	Yes	Mild Anaemia	Negative	Negative	Negative	Negative	Negative	Negative	30	26-30	Married	Primary Education	Islam	Employed	Domestic Activities	Ghȼ 100 - 500	Extended (Husband/ male partner and wife/ female partner, children and relatives)	Self-Contain House	Blocks with iron sheets	2025-05-01	Yes	Yes	No	Somewhat Likely	Very Likely	Very Likely	Very Likely	Very Likely	Somewhat Likely	Somewhat Likely	Very Likely	Very Likely	Somewhat Likely	Very Likely	Very Likely	Very Likely	Somewhat Likely	Very Likely	Very Likely	Very Likely	Very Likely	Very Likely
Kintampo South District	Multigravida	4+	2	First Trimester	No Defect	AB+	9.5	Yes	Moderate Anaemia	Negative	Negative	Negative	Negative	Negative	Negative	27	26-30	Married	Primary Education	Christianity	Employed	Seamstressing	Ghȼ 100 - 500	Extended (Husband/ male partner and wife/ female partner, children and relatives)	Self-Contain House	Blocks with iron sheets	2025-05-01	Yes	Yes	No	Somewhat Likely	Very Likely	Very Likely	Somewhat Likely	Very Likely	Very Likely	Very Likely	Very Likely	Very Likely	Very Likely	Very Likely	Very Likely	Very Likely	Very Likely	Somewhat Likely	Very Likely	Very Likely	Somewhat Likely	Very Likely
Kintampo South District	Secundigravida	1	1	First Trimester	No Defect	O+	8.7	Yes	Moderate Anaemia	Negative	Negative	Negative	Negative	Negative	Negative	30	26-30	Married	Tertiary	Islam	Employed	Professional Employment	Ghȼ 2100 - 3000	Extended (Husband/ male partner and wife/ female partner, children and relatives)	Compound House	Blocks with iron sheets	2025-05-01	Yes	Yes	No	Very Likely	Very Likely	Very Likely	Very Likely	Very Likely	Very Likely	Very Likely	Very Likely	Very Likely	Very Likely	Very Likely	Very Likely	Very Likely	Very Likely	Very Likely	Very Likely	Very Likely	Very Likely	Very Likely
Kintampo South District	Secundigravida	1	1	First Trimester	No Defect	A+	9.9	Yes	Moderate Anaemia	Negative	Negative	Negative	Negative	Negative	Negative	28	26-30	Married	Primary Education	Christianity	Employed	Trading/Marketing	Ghȼ 100 - 500	Extended (Husband/ male partner and wife/ female partner, children and relatives)	Compound House	Blocks with iron sheets	2025-05-01	Yes	Yes	No	Very Likely	Very Likely	Very Likely	Very Likely	Very Likely	Very Likely	Very Likely	Very Likely	Very Likely	Very Likely	Very Likely	Very Likely	Very Likely	Very Likely	Very Likely	Very Likely	Very Likely	Very Likely	Very Likely
Kintampo South District	Primigravida	0	3	Second Trimester	No Defect	B+	8.2	Yes	Moderate Anaemia	Negative	Negative	Negative	Negative	Negative	Negative	26	26-30	Married	No Formal Education	Christianity	Employed	Trading/Marketing	Ghȼ 600 - 1000	Extended (Husband/ male partner and wife/ female partner, children and relatives)	Compound House	Blocks with iron sheets	2025-05-01	Yes	Yes	No	Very Likely	Very Likely	Very Likely	Very Likely	Very Likely	Very Likely	Very Likely	Very Likely	Very Likely	Very Likely	Very Likely	Very Likely	Very Likely	Very Likely	Very Likely	Very Likely	Very Likely	Very Likely	Very Likely
Kintampo South District	Secundigravida	1	3	First Trimester	No Defect	A+	10.4	Yes	Mild Anaemia	Negative	Negative	Negative	Negative	Negative	Negative	30	26-30	Married	No Formal Education	Christianity	Employed	Trading/Marketing	Ghȼ 600 - 1000	Extended (Husband/ male partner and wife/ female partner, children and relatives)	Compound House	Blocks with iron sheets	2025-05-01	Yes	Yes	Yes	Very Likely	Very Likely	Very Likely	Very Likely	Very Likely	Very Likely	Very Likely	Very Likely	Very Likely	Very Likely	Very Likely	Very Likely	Very Likely	Very Likely	Very Likely	Very Likely	Very Likely	Very Likely	Very Likely
Kintampo South District	Multigravida	3	3	Second Trimester	No Defect	AB+	9.7	Yes	Moderate Anaemia	Negative	Negative	Negative	Negative	Negative	Negative	34	31-40	Married	Primary Education	Christianity	Employed	Seamstressing	Ghȼ 100 - 500	Nuclear (Husband/ male partner and wife/ female partner with or without children or relatives)	Compound House	Blocks with iron sheets	2025-10-06	Yes	Yes	No	Very Likely	Very Likely	Very Likely	Very Likely	Very Likely	Very Likely	Very Likely	Very Likely	Very Likely	Very Likely	Very Likely	Very Likely	Very Likely	Very Likely	Very Likely	Very Likely	Very Likely	Very Likely	Very Likely
Kintampo South District	Multigravida	4+	1	First Trimester	No Defect	A+	10.5	Yes	Mild Anaemia	Negative	Negative	Negative	Negative	Negative	Negative	30	26-30	Married	Senior High School	Christianity	Employed	Trading/Marketing	Ghȼ 1100 - 2000	Extended (Husband/ male partner and wife/ female partner, children and relatives)	Self-Contain House	Blocks with iron sheets	2025-05-01	Yes	Yes	No	Somewhat Likely	Very Likely	Very Likely	Somewhat Likely	Very Likely	Very Likely	Very Likely	Very Likely	Very Likely	Very Likely	Somewhat Likely	Somewhat Likely	Very Likely	Very Likely	Very Likely	Very Likely	Very Likely	Very Likely	Somewhat Likely
Kintampo South District	Secundigravida	1	2	Second Trimester	No Defect	B+	8.7	Yes	Moderate Anaemia	Negative	Negative	Negative	Negative	Negative	Negative	30	26-30	Married	No Formal Education	Christianity	Employed	Hairdressing	Ghȼ 100 - 500	Extended (Husband/ male partner and wife/ female partner, children and relatives)	Compound House	Blocks with iron sheets	2025-05-01	Yes	Yes	No	Very Likely	Very Likely	Very Likely	Very Likely	Very Likely	Very Likely	Very Likely	Very Likely	Very Likely	Very Likely	Very Likely	Very Likely	Very Likely	Very Likely	Very Likely	Very Likely	Very Likely	Very Likely	Very Likely
Kintampo South District	Secundigravida	1	5	Second Trimester	No Defect	O+	9.6	Yes	Moderate Anaemia	Negative	Negative	Negative	Negative	Negative	Negative	28	26-30	Married	Primary Education	Christianity	Employed	Farming	Ghȼ 1100 - 2000	Extended (Husband/ male partner and wife/ female partner, children and relatives)	Compound House	Blocks with iron sheets	2025-05-01	Yes	Yes	No	Very Likely	Somewhat Likely	Very Likely	Somewhat Likely	Very Likely	Very Likely	Very Likely	Very Likely	Very Likely	Very Likely	Very Likely	Very Likely	Somewhat Likely	Very Likely	Somewhat Likely	Somewhat Likely	Very Likely	Very Likely	Very Likely
Kintampo South District	Multigravida	4+	3	First Trimester	No Defect	B+	12.3	No	Non-anaemic	Negative	Negative	Negative	Negative	Negative	Negative	40	31-40	Married	No Formal Education	Christianity	Employed	Trading/Marketing	Ghȼ 100 - 500	Extended (Husband/ male partner and wife/ female partner, children and relatives)	Self-Contain House	Blocks with iron sheets	2025-05-01	Yes	Yes	No	Very Likely	Very Likely	Very Likely	Very Likely	Very Likely	Very Likely	Very Likely	Very Likely	Very Likely	Very Likely	Very Likely	Very Likely	Very Likely	Very Likely	Very Likely	Very Likely	Very Likely	Very Likely	Very Likely
Kintampo South District	Multigravida	4+	6	Second Trimester	No Defect	AB+	10.3	Yes	Mild Anaemia	Negative	Negative	Negative	Negative	Negative	Negative	36	31-40	Married	Primary Education	Christianity	Employed	Hairdressing	Ghȼ 100 - 500	Nuclear (Husband/ male partner and wife/ female partner with or without children or relatives)	Self-Contain House	Blocks with iron sheets	2025-10-06	Yes	Yes	No	Very Likely	Somewhat Likely	Somewhat Likely	Somewhat Likely	Very Likely	Very Likely	Very Likely	Very Likely	Very Likely	Very Likely	Very Likely	Somewhat Likely	Very Likely	Very Likely	Very Likely	Very Likely	Very Likely	Very Likely	Very Likely
Kintampo South District	Secundigravida	0	3	First Trimester	No Defect	A+	8.7	Yes	Moderate Anaemia	Negative	Negative	Negative	Negative	Negative	Negative	22	18-25	Married	No Formal Education	Christianity	Employed	Seamstressing	Ghȼ 600 - 1000	Extended (Husband/ male partner and wife/ female partner, children and relatives)	Compound House	Blocks with iron sheets	2025-05-01	Yes	Yes	No	Very Likely	Very Likely	Very Likely	Very Likely	Very Likely	Very Likely	Very Likely	Very Likely	Very Likely	Very Likely	Very Likely	Very Likely	Very Likely	Very Likely	Very Likely	Very Likely	Very Likely	Very Likely	Very Likely
Kintampo South District	Multigravida	4+	5	Second Trimester	No Defect	O+	10.4	Yes	Mild Anaemia	Negative	Negative	Negative	Negative	Negative	Negative	19	18-25	Married	Primary Education	Christianity	Employed	Hairdressing	Ghȼ 600 - 1000	Extended (Husband/ male partner and wife/ female partner, children and relatives)	Self-Contain House	Blocks with iron sheets	2025-05-01	Yes	Yes	No	Somewhat Likely	Very Likely	Very Likely	Very Likely	Very Likely	Very Likely	Somewhat Likely	Very Likely	Very Likely	Very Likely	Very Likely	Very Likely	Somewhat Likely	Very Likely	Very Likely	Somewhat Likely	Very Likely	Very Likely	Very Likely
Kintampo South District	Primigravida	1	1	Second Trimester	No Defect	A+	9.5	Yes	Moderate Anaemia	Negative	Negative	Negative	Negative	Positive	Negative	40	31-40	Married	No Formal Education	Christianity	Employed	Farming	Ghȼ 100 - 500	Extended (Husband/ male partner and wife/ female partner, children and relatives)	Compound House	Blocks with iron sheets	2025-05-01	Yes	Yes	No	Very Likely	Somewhat Likely	Somewhat Likely	Somewhat Likely	Very Likely	Somewhat Likely	Somewhat Likely	Somewhat Likely	Very Likely	Somewhat Likely	Somewhat Likely	Somewhat Likely	Very Likely	Somewhat Likely	Somewhat Likely	Very Likely	Very Likely	Very Likely	Very Likely
Kintampo South District	Multigravida	4+	2	First Trimester	No Defect	AB+	10.7	Yes	Mild Anaemia	Negative	Negative	Negative	Negative	Negative	Negative	38	31-40	Married	Primary Education	Christianity	Employed	Seamstressing	Ghȼ 100 - 500	Extended (Husband/ male partner and wife/ female partner, children and relatives)	Self-Contain House	Blocks with iron sheets	2025-10-06	Yes	Yes	No	Somewhat Likely	Somewhat Likely	Somewhat Likely	Very Likely	Somewhat Likely	Somewhat Likely	Very Likely	Very Likely	Somewhat Likely	Somewhat Likely	Very Likely	Somewhat Likely	Somewhat Likely	Somewhat Likely	Somewhat Likely	Very Likely	Somewhat Likely	Very Likely	Very Likely
Kintampo South District	Multigravida	3	3	Second Trimester	No Defect	B+	11.4	No	Non-anaemic	Negative	Negative	Negative	Negative	Negative	Negative	40	31-40	Married	Senior High School	Christianity	Employed	Hairdressing	Ghȼ 600 - 1000	Extended (Husband/ male partner and wife/ female partner, children and relatives)	Compound House	Blocks with iron sheets	2025-05-01	Yes	Yes	No	Very Likely	Very Likely	Very Likely	Very Likely	Very Likely	Very Likely	Very Likely	Very Likely	Very Likely	Very Likely	Very Likely	Very Likely	Very Likely	Very Likely	Very Likely	Very Likely	Very Likely	Very Likely	Very Likely
Kintampo South District	Primigravida	0	2	First Trimester	No Defect	A+	9.5	Yes	Moderate Anaemia	Negative	Negative	Negative	Negative	Negative	Negative	30	26-30	Married	Primary Education	Islam	Employed	Seamstressing	Ghȼ 600 - 1000	Extended (Husband/ male partner and wife/ female partner, children and relatives)	Compound House	Blocks with iron sheets	2025-05-01	Yes	Yes	No	Very Likely	Very Likely	Very Likely	Very Likely	Very Likely	Very Likely	Very Likely	Very Likely	Very Likely	Very Likely	Very Likely	Very Likely	Very Likely	Very Likely	Very Likely	Very Likely	Very Likely	Very Likely	Very Likely
Kintampo South District	Multigravida	4+	7	Third Trimester	No Defect	O+	10.5	Yes	Mild Anaemia	Negative	Negative	Negative	Negative	Negative	Negative	37	31-40	Married	No Formal Education	Islam	Employed	Trading/Marketing	Ghȼ 600 - 1000	Extended (Husband/ male partner and wife/ female partner, children and relatives)	Compound House	Blocks with iron sheets	2025-10-06	Yes	Yes	No	Somewhat Likely	Somewhat Likely	Somewhat Likely	Very Likely	Somewhat Likely	Somewhat Likely	Very Likely	Somewhat Likely	Somewhat Likely	Very Likely	Somewhat Likely	Very Likely	Somewhat Likely	Very Likely	Very Likely	Somewhat Likely	Somewhat Likely	Very Likely	Somewhat Likely
Kintampo South District	Multigravida	3	7	Third Trimester	No Defect	B+	10.4	Yes	Mild Anaemia	Negative	Negative	Negative	Negative	Negative	Negative	40	31-40	Married	Primary Education	Christianity	Employed	Trading/Marketing	Ghȼ 600 - 1000	Extended (Husband/ male partner and wife/ female partner, children and relatives)	Self-Contain House	Blocks with iron sheets	2025-05-01	Yes	Yes	No	Very Likely	Very Likely	Somewhat Likely	Very Likely	Very Likely	Very Likely	Very Likely	Very Likely	Very Likely	Very Likely	Very Likely	Somewhat Likely	Very Likely	Very Likely	Very Likely	Somewhat Likely	Very Likely	Very Likely	Very Likely
Kintampo South District	Multigravida	3	2	First Trimester	No Defect	A+	10.2	Yes	Mild Anaemia	Negative	Negative	Negative	Negative	Negative	Negative	38	31-40	Married	No Formal Education	Christianity	Employed	Trading/Marketing	Ghȼ 600 - 1000	Extended (Husband/ male partner and wife/ female partner, children and relatives)	Self-Contain House	Blocks with iron sheets	2025-05-01	Yes	Yes	No	Not Very Likely	Very Likely	Somewhat Likely	Somewhat Likely	Very Likely	Very Likely	Very Likely	Very Likely	Extremely Likely	Somewhat Likely	Somewhat Likely	Somewhat Likely	Somewhat Likely	Very Likely	Very Likely	Very Likely	Very Likely	Very Likely	Very Likely
Kintampo South District	Multigravida	3	3	First Trimester	No Defect	B+	9.5	Yes	Moderate Anaemia	Negative	Negative	Negative	Negative	Negative	Negative	40	31-40	Married	No Formal Education	Christianity	Employed	Trading/Marketing	Ghȼ 100 - 500	Extended (Husband/ male partner and wife/ female partner, children and relatives)	Self-Contain House	Blocks with iron sheets	2025-05-01	Yes	Yes	No	Somewhat Likely	Very Likely	Very Likely	Somewhat Likely	Very Likely	Very Likely	Very Likely	Very Likely	Very Likely	Very Likely	Somewhat Likely	Somewhat Likely	Somewhat Likely	Very Likely	Somewhat Likely	Very Likely	Very Likely	Very Likely	Very Likely
Kintampo South District	Multigravida	3	6	Second Trimester	No Defect	O+	10.2	Yes	Mild Anaemia	Negative	Negative	Negative	Negative	Negative	Negative	20	26-30	Married	Primary Education	Christianity	Employed	Seamstressing	Ghȼ 600 - 1000	Extended (Husband/ male partner and wife/ female partner, children and relatives)	Self-Contain House	Blocks with iron sheets	2025-10-06	Yes	Yes	No	Very Likely	Somewhat Likely	Somewhat Likely	Somewhat Likely	Somewhat Likely	Somewhat Likely	Very Likely	Somewhat Likely	Somewhat Likely	Very Likely	Very Likely	Very Likely	Very Likely	Very Likely	Somewhat Likely	Very Likely	Very Likely	Very Likely	Somewhat Likely
Kintampo South District	Multigravida	4+	3	Second Trimester	No Defect	O+	10.8	Yes	Mild Anaemia	Negative	Negative	Negative	Negative	Negative	Negative	37	31-40	Married	Primary Education	Islam	Employed	Trading/Marketing	Ghȼ 1100 - 2000	Extended (Husband/ male partner and wife/ female partner, children and relatives)	Compound House	Blocks with iron sheets	2025-05-01	Yes	Yes	No	Very Likely	Very Likely	Very Likely	Very Likely	Very Likely	Very Likely	Very Likely	Very Likely	Very Likely	Very Likely	Very Likely	Very Likely	Very Likely	Very Likely	Very Likely	Very Likely	Very Likely	Very Likely	Very Likely
Kintampo South District	Primigravida	1	5	Second Trimester	Partial Defect	B+	9.4	Yes	Moderate Anaemia	Negative	Negative	Negative	Negative	Positive	Negative	30	26-30	Married	No Formal Education	Christianity	Employed	Farming	Ghȼ 100 - 500	Nuclear (Husband/ male partner and wife/ female partner with or without children or relatives)	Compound House	Mud with iron sheets	2025-10-06	Yes	Yes	No	Very Likely	Very Likely	Somewhat Likely	Somewhat Likely	Very Likely	Very Likely	Somewhat Likely	Very Likely	Very Likely	Somewhat Likely	Somewhat Likely	Somewhat Likely	Very Likely	Very Likely	Somewhat Likely	Very Likely	Somewhat Likely	Somewhat Likely	Somewhat Likely
Kintampo South District	Secundigravida	1	1	First Trimester	No Defect	A+	10.3	Yes	Mild Anaemia	Negative	Negative	Negative	Negative	Negative	Negative	30	26-30	Married	No Formal Education	Christianity	Employed	Farming	Ghȼ 100 - 500	Extended (Husband/ male partner and wife/ female partner, children and relatives)	Compound House	Mud with iron sheets	2025-05-01	Yes	Yes	No	Somewhat Likely	Very Likely	Very Likely	Very Likely	Very Likely	Very Likely	Very Likely	Very Likely	Somewhat Likely	Very Likely	Very Likely	Very Likely	Somewhat Likely	Very Likely	Very Likely	Very Likely	Very Likely	Very Likely	Very Likely
Kintampo South District	Secundigravida	1	1	First Trimester	No Defect	B+	12.4	No	Non-anaemic	Negative	Negative	Negative	Negative	Negative	Negative	26	26-30	Married	Primary Education	Islam	Employed	Trading/Marketing	Ghȼ 1100 - 2000	Extended (Husband/ male partner and wife/ female partner, children and relatives)	Self-Contain House	Blocks with iron sheets	2025-05-01	Yes	Yes	No	Extremely Likely	Very Likely	Very Likely	Very Likely	Extremely Likely	Extremely Likely	Very Likely	Extremely Likely	Extremely Likely	Very Likely	Extremely Likely	Extremely Likely	Extremely Likely	Extremely Likely	Extremely Likely	Extremely Likely	Extremely Likely	Very Likely	Extremely Likely
Kintampo South District	Secundigravida	1	2	First Trimester	No Defect	AB+	9.8	Yes	Moderate Anaemia	Negative	Negative	Negative	Negative	Negative	Negative	28	26-30	Married	No Formal Education	Islam	Employed	Hairdressing	Ghȼ 600 - 1000	Extended (Husband/ male partner and wife/ female partner, children and relatives)	Compound House	Mud with iron sheets	2025-05-01	Yes	Yes	No	Very Likely	Very Likely	Very Likely	Very Likely	Very Likely	Very Likely	Very Likely	Very Likely	Very Likely	Very Likely	Very Likely	Very Likely	Very Likely	Very Likely	Very Likely	Very Likely	Very Likely	Very Likely	Very Likely
Kintampo South District	Secundigravida	1	1	First Trimester	No Defect	A+	8.9	Yes	Moderate Anaemia	Negative	Negative	Negative	Negative	Negative	Negative	30	26-30	Married	Primary Education	Christianity	Employed	Seamstressing	Ghȼ 100 - 500	Extended (Husband/ male partner and wife/ female partner, children and relatives)	Compound House	Blocks with iron sheets	2025-10-06	Yes	Yes	No	Very Likely	Very Likely	Very Likely	Very Likely	Very Likely	Very Likely	Very Likely	Very Likely	Very Likely	Very Likely	Very Likely	Very Likely	Very Likely	Very Likely	Very Likely	Very Likely	Very Likely	Very Likely	Very Likely
Kintampo South District	Secundigravida	1	1	First Trimester	No Defect	O+	9.1	Yes	Moderate Anaemia	Negative	Negative	Negative	Negative	Negative	Negative	30	26-30	Married	No Formal Education	Christianity	Employed	Hairdressing	Ghȼ 100 - 500	Extended (Husband/ male partner and wife/ female partner, children and relatives)	Compound House	Blocks with iron sheets	2025-05-01	Yes	Yes	No	Very Likely	Very Likely	Very Likely	Very Likely	Very Likely	Very Likely	Very Likely	Very Likely	Very Likely	Very Likely	Very Likely	Very Likely	Very Likely	Very Likely	Very Likely	Very Likely	Very Likely	Very Likely	Very Likely
Kintampo South District	Secundigravida	2	1	First Trimester	No Defect	O+	9.6	Yes	Moderate Anaemia	Negative	Negative	Negative	Negative	Negative	Negative	24	18-25	Married	Primary Education	Islam	Employed	Farming	Ghȼ 100 - 500	Extended (Husband/ male partner and wife/ female partner, children and relatives)	Compound House	Blocks with iron sheets	2025-05-01	Yes	Yes	No	Very Likely	Very Likely	Very Likely	Very Likely	Very Likely	Very Likely	Very Likely	Very Likely	Very Likely	Very Likely	Very Likely	Very Likely	Very Likely	Very Likely	Very Likely	Very Likely	Very Likely	Very Likely	Very Likely
Kintampo South District	Secundigravida	1	2	First Trimester	No Defect	O+	8.4	Yes	Moderate Anaemia	Negative	Negative	Negative	Negative	Negative	Negative	30	26-30	Married	No Formal Education	Christianity	Employed	Seamstressing	Ghȼ 100 - 500	Extended (Husband/ male partner and wife/ female partner, children and relatives)	Compound House	Blocks with iron sheets	2025-10-06	Yes	Yes	No	Very Likely	Very Likely	Very Likely	Very Likely	Very Likely	Very Likely	Very Likely	Very Likely	Very Likely	Extremely Likely	Very Likely	Very Likely	Very Likely	Very Likely	Very Likely	Very Likely	Very Likely	Very Likely	Very Likely
Kintampo South District	Secundigravida	1	1	First Trimester	No Defect	A+	10.8	Yes	Mild Anaemia	Negative	Negative	Negative	Negative	Negative	Negative	28	26-30	Married	Primary Education	Christianity	Employed	Hairdressing	Ghȼ 100 - 500	Extended (Husband/ male partner and wife/ female partner, children and relatives)	Compound House	Blocks with iron sheets	2025-10-06	Yes	Yes	No	Very Likely	Very Likely	Very Likely	Very Likely	Very Likely	Very Likely	Very Likely	Very Likely	Very Likely	Very Likely	Very Likely	Very Likely	Very Likely	Very Likely	Very Likely	Very Likely	Very Likely	Very Likely	Very Likely
Kintampo South District	Secundigravida	1	1	First Trimester	No Defect	O+	7.6	Yes	Moderate Anaemia	Negative	Negative	Negative	Negative	Negative	Negative	30	26-30	Married	Primary Education	Christianity	Employed	Seamstressing	Ghȼ 100 - 500	Extended (Husband/ male partner and wife/ female partner, children and relatives)	Compound House	Blocks with iron sheets	2025-05-01	No	No	Yes	Very Likely	Very Likely	Very Likely	Very Likely	Very Likely	Very Likely	Very Likely	Very Likely	Very Likely	Very Likely	Very Likely	Very Likely	Very Likely	Very Likely	Very Likely	Very Likely	Very Likely	Very Likely	Very Likely
Kintampo South District	Primigravida	1	1	First Trimester	No Defect	O+	9.8	Yes	Moderate Anaemia	Negative	Negative	Negative	Negative	Negative	Negative	30	26-30	Married	No Formal Education	Christianity	Employed	Trading/Marketing	Ghȼ 600 - 1000	Extended (Husband/ male partner and wife/ female partner, children and relatives)	Compound House	Blocks with iron sheets	2025-05-01	Yes	Yes	No	Very Likely	Very Likely	Very Likely	Very Likely	Very Likely	Very Likely	Very Likely	Very Likely	Very Likely	Very Likely	Very Likely	Very Likely	Very Likely	Very Likely	Very Likely	Very Likely	Very Likely	Very Likely	Very Likely
Kintampo South District	Primigravida	1	1	First Trimester	No Defect	A+	8.4	Yes	Moderate Anaemia	Positive	Negative	Negative	Negative	Positive	Negative	21	18-25	Married	No Formal Education	Christianity	Employed	Trading/Marketing	Ghȼ 100 - 500	Extended (Husband/ male partner and wife/ female partner, children and relatives)	Compound House	Blocks with iron sheets	2025-05-01	Yes	Yes	No	Very Likely	Very Likely	Very Likely	Very Likely	Very Likely	Very Likely	Very Likely	Very Likely	Very Likely	Very Likely	Very Likely	Very Likely	Very Likely	Very Likely	Very Likely	Very Likely	Very Likely	Very Likely	Very Likely
Kintampo South District	Secundigravida	1	1	First Trimester	No Defect	O+	9.4	Yes	Moderate Anaemia	Negative	Negative	Negative	Negative	Negative	Negative	30	26-30	Married	Primary Education	Christianity	Employed	Trading/Marketing	Ghȼ 600 - 1000	Extended (Husband/ male partner and wife/ female partner, children and relatives)	Compound House	Blocks with iron sheets	2025-05-01	Yes	Yes	No	Very Likely	Very Likely	Very Likely	Very Likely	Very Likely	Very Likely	Very Likely	Extremely Likely	Somewhat Likely	Very Likely	Very Likely	Very Likely	Very Likely	Very Likely	Very Likely	Very Likely	Very Likely	Very Likely	Very Likely
Kintampo South District	Secundigravida	1	1	First Trimester	No Defect	A+	7.9	Yes	Moderate Anaemia	Negative	Negative	Negative	Negative	Negative	Negative	29	26-30	Married	Primary Education	Christianity	Employed	Trading/Marketing	Ghȼ 100 - 500	Extended (Husband/ male partner and wife/ female partner, children and relatives)	Compound House	Blocks with iron sheets	2025-05-01	Yes	Yes	No	Very Likely	Very Likely	Very Likely	Very Likely	Very Likely	Very Likely	Very Likely	Very Likely	Very Likely	Very Likely	Very Likely	Very Likely	Very Likely	Very Likely	Extremely Likely	Extremely Likely	Extremely Likely	Extremely Likely	Very Likely
Kintampo South District	Secundigravida	1	1	First Trimester	No Defect	A+	9.4	Yes	Moderate Anaemia	Negative	Negative	Negative	Negative	Negative	Negative	30	26-30	Married	Senior High School	Christianity	Employed	Trading/Marketing	Ghȼ 600 - 1000	Extended (Husband/ male partner and wife/ female partner, children and relatives)	Compound House	Blocks with iron sheets	2025-05-01	Yes	Yes	No	Very Likely	Very Likely	Very Likely	Very Likely	Very Likely	Very Likely	Very Likely	Very Likely	Very Likely	Very Likely	Very Likely	Very Likely	Very Likely	Extremely Likely	Very Likely	Very Likely	Very Likely	Very Likely	Very Likely
Kintampo South District	Secundigravida	0	1	First Trimester	No Defect	B+	8.6	Yes	Moderate Anaemia	Negative	Negative	Negative	Negative	Negative	Negative	28	26-30	Married	Primary Education	Christianity	Employed	Seamstressing	Ghȼ 600 - 1000	Extended (Husband/ male partner and wife/ female partner, children and relatives)	Compound House	Blocks with iron sheets	2025-05-01	Yes	Yes	No	Very Likely	Very Likely	Very Likely	Very Likely	Very Likely	Very Likely	Extremely Likely	Very Likely	Very Likely	Very Likely	Very Likely	Very Likely	Very Likely	Very Likely	Very Likely	Very Likely	Very Likely	Very Likely	Very Likely
Kintampo South District	Secundigravida	1	6	First Trimester	No Defect	O+	9.4	Yes	Moderate Anaemia	Negative	Negative	Positive	Negative	Negative	Negative	30	26-30	Married	Primary Education	Christianity	Employed	Trading/Marketing	Ghȼ 100 - 500	Extended (Husband/ male partner and wife/ female partner, children and relatives)	Compound House	Blocks with iron sheets	2025-05-01	Yes	No	No	Very Likely	Very Likely	Very Likely	Very Likely	Very Likely	Very Likely	Very Likely	Very Likely	Very Likely	Very Likely	Very Likely	Very Likely	Very Likely	Very Likely	Very Likely	Very Likely	Very Likely	Very Likely	Very Likely
Kintampo South District	Secundigravida	1	1	First Trimester	No Defect	B+	10.2	Yes	Mild Anaemia	Negative	Negative	Negative	Negative	Negative	Negative	30	26-30	Married	Primary Education	Christianity	Employed	Trading/Marketing	Ghȼ 600 - 1000	Extended (Husband/ male partner and wife/ female partner, children and relatives)	Compound House	Blocks with iron sheets	2025-05-01	Yes	Yes	No	Very Likely	Very Likely	Very Likely	Very Likely	Very Likely	Very Likely	Very Likely	Very Likely	Very Likely	Very Likely	Very Likely	Very Likely	Very Likely	Very Likely	Very Likely	Very Likely	Very Likely	Very Likely	Very Likely
Kintampo South District	Secundigravida	1	2	Second Trimester	No Defect	A+	7.4	Yes	Moderate Anaemia	Negative	Negative	Negative	Negative	Negative	Negative	27	26-30	Married	Senior High School	Christianity	Employed	Trading/Marketing	Ghȼ 600 - 1000	Extended (Husband/ male partner and wife/ female partner, children and relatives)	Compound House	Blocks with iron sheets	2025-05-01	Yes	Yes	No	Very Likely	Very Likely	Very Likely	Very Likely	Very Likely	Very Likely	Very Likely	Very Likely	Very Likely	Very Likely	Very Likely	Very Likely	Very Likely	Very Likely	Very Likely	Very Likely	Very Likely	Very Likely	Very Likely
Kintampo South District	Secundigravida	1	1	First Trimester	No Defect	B+	11.5	No	Non-anaemic	Negative	Negative	Negative	Negative	Negative	Negative	30	26-30	Married	Primary Education	Christianity	Employed	Trading/Marketing	Ghȼ 600 - 1000	Extended (Husband/ male partner and wife/ female partner, children and relatives)	Compound House	Blocks with iron sheets	2025-05-01	Yes	Yes	No	Very Likely	Very Likely	Very Likely	Very Likely	Very Likely	Very Likely	Very Likely	Very Likely	Very Likely	Very Likely	Very Likely	Very Likely	Very Likely	Very Likely	Very Likely	Very Likely	Very Likely	Very Likely	Very Likely
Kintampo South District	Secundigravida	0	1	First Trimester	No Defect	A+	9.3	Yes	Moderate Anaemia	Negative	Negative	Negative	Negative	Negative	Negative	26	26-30	Married	Senior High School	Christianity	Employed	Trading/Marketing	Ghȼ 600 - 1000	Extended (Husband/ male partner and wife/ female partner, children and relatives)	Compound House	Blocks with iron sheets	2025-05-01	Yes	Yes	Yes	Very Likely	Very Likely	Very Likely	Very Likely	Very Likely	Very Likely	Very Likely	Very Likely	Very Likely	Very Likely	Very Likely	Very Likely	Very Likely	Very Likely	Very Likely	Very Likely	Very Likely	Very Likely	Very Likely
Kintampo South District	Secundigravida	1	3	First Trimester	No Defect	O+	9.8	Yes	Moderate Anaemia	Negative	Negative	Negative	Negative	Negative	Negative	27	26-30	Married	Primary Education	Christianity	Employed	Trading/Marketing	Ghȼ 100 - 500	Extended (Husband/ male partner and wife/ female partner, children and relatives)	Compound House	Blocks with iron sheets	2025-05-01	Yes	No	No	Very Likely	Very Likely	Very Likely	Very Likely	Very Likely	Very Likely	Very Likely	Very Likely	Very Likely	Very Likely	Very Likely	Very Likely	Very Likely	Very Likely	Very Likely	Very Likely	Very Likely	Very Likely	Very Likely
Kintampo South District	Secundigravida	1	2	First Trimester	No Defect	O+	10.8	Yes	Mild Anaemia	Negative	Negative	Negative	Negative	Negative	Negative	30	26-30	Married	No Formal Education	Christianity	Employed	Trading/Marketing	Ghȼ 600 - 1000	Extended (Husband/ male partner and wife/ female partner, children and relatives)	Compound House	Blocks with iron sheets	2025-05-01	Yes	Yes	No	Very Likely	Very Likely	Very Likely	Very Likely	Very Likely	Very Likely	Very Likely	Very Likely	Very Likely	Very Likely	Very Likely	Very Likely	Very Likely	Very Likely	Very Likely	Very Likely	Very Likely	Very Likely	Very Likely
Kintampo South District	Multigravida	3	5	Second Trimester	No Defect	AB+	7.6	Yes	Moderate Anaemia	Negative	Negative	Negative	Negative	Negative	Negative	30	26-30	Married	Primary Education	Christianity	Employed	Farming	Ghȼ 100 - 500	Extended (Husband/ male partner and wife/ female partner, children and relatives)	Self-Contain House	Blocks with iron sheets	2025-05-01	Yes	Yes	No	Very Likely	Very Likely	Very Likely	Very Likely	Very Likely	Somewhat Likely	Very Likely	Very Likely	Somewhat Likely	Very Likely	Very Likely	Very Likely	Very Likely	Very Likely	Extremely Likely	Very Likely	Very Likely	Very Likely	Very Likely
Kintampo South District	Secundigravida	1	3	Second Trimester	No Defect	B+	10.2	Yes	Mild Anaemia	Negative	Negative	Negative	Negative	Negative	Negative	30	26-30	Married	Senior High School	Christianity	Employed	Seamstressing	Ghȼ 100 - 500	Extended (Husband/ male partner and wife/ female partner, children and relatives)	Compound House	Blocks with iron sheets	2025-05-01	Yes	Yes	No	Very Likely	Very Likely	Very Likely	Very Likely	Very Likely	Very Likely	Very Likely	Very Likely	Very Likely	Very Likely	Very Likely	Very Likely	Very Likely	Very Likely	Very Likely	Very Likely	Very Likely	Very Likely	Very Likely
Kintampo South District	Multigravida	3	4	Second Trimester	No Defect	AB+	9.5	Yes	Moderate Anaemia	Negative	Negative	Negative	Negative	Negative	Negative	30	26-30	Married	Primary Education	Christianity	Employed	Hairdressing	Ghȼ 100 - 500	Extended (Husband/ male partner and wife/ female partner, children and relatives)	Self-Contain House	Mud with iron sheets	2025-05-01	Yes	Yes	No	Somewhat Likely	Very Likely	Very Likely	Somewhat Likely	Very Likely	Somewhat Likely	Somewhat Likely	Somewhat Likely	Very Likely	Very Likely	Somewhat Likely	Very Likely	Very Likely	Somewhat Likely	Very Likely	Very Likely	Somewhat Likely	Very Likely	Very Likely
Kintampo South District	Primigravida	0	2	First Trimester	No Defect	A+	11.2	No	Non-anaemic	Negative	Negative	Negative	Negative	Positive	Negative	30	26-30	Married	Primary Education	Islam	Employed	Farming	Ghȼ 100 - 500	Extended (Husband/ male partner and wife/ female partner, children and relatives)	Compound House	Blocks with iron sheets	2025-10-06	Yes	Yes	No	Very Likely	Very Likely	Very Likely	Very Likely	Very Likely	Very Likely	Very Likely	Very Likely	Very Likely	Very Likely	Very Likely	Very Likely	Very Likely	Very Likely	Very Likely	Very Likely	Very Likely	Very Likely	Very Likely
Kintampo South District	Multigravida	3	2	First Trimester	No Defect	B+	9.5	Yes	Moderate Anaemia	Negative	Negative	Negative	Negative	Negative	Negative	40	31-40	Married	Senior High School	Christianity	Employed	Trading/Marketing	Ghȼ 1100 - 2000	Extended (Husband/ male partner and wife/ female partner, children and relatives)	Compound House	Mud with iron sheets	2025-10-06	Yes	Yes	No	Very Likely	Very Likely	Very Likely	Very Likely	Very Likely	Very Likely	Very Likely	Very Likely	Very Likely	Very Likely	Very Likely	Very Likely	Very Likely	Very Likely	Very Likely	Very Likely	Very Likely	Very Likely	Very Likely
Nkoranza South Municipal	Secundigravida	1	4	First Trimester	No Defect	B+	12.7	No	Non-anaemic	Negative	Negative	Negative	Negative	Negative	Negative	28	26-30	Married	No Formal Education	Islam	Employed	Trading/Marketing	Ghȼ 100 - 500	Extended (Husband/ male partner and wife/ female partner, children and relatives)	Compound House	Blocks with iron sheets	2025-05-01	Yes	Yes	No	Very Likely	Very Likely	Very Likely	Very Likely	Very Likely	Very Likely	Very Likely	Very Likely	Very Likely	Very Likely	Very Likely	Very Likely	Very Likely	Very Likely	Very Likely	Very Likely	Very Likely	Very Likely	Very Likely
Nkoranza South Municipal	Multigravida	4+	7	Third Trimester	No Defect	AB+	10.4	Yes	Mild Anaemia	Negative	Negative	Negative	Negative	Negative	Negative	30	26-30	Married	Primary Education	Christianity	Employed	Trading/Marketing	Ghȼ 1100 - 2000	Extended (Husband/ male partner and wife/ female partner, children and relatives)	Self-Contain House	Blocks with iron sheets	2025-05-01	Yes	Yes	No	Very Likely	Extremely Likely	Very Likely	Somewhat Likely	Somewhat Likely	Very Likely	Very Likely	Very Likely	Very Likely	Very Likely	Very Likely	Very Likely	Very Likely	Very Likely	Extremely Likely	Very Likely	Very Likely	Very Likely	Very Likely
Nkoranza South Municipal	Multigravida	3	3	Second Trimester	No Defect	B+	8.8	Yes	Moderate Anaemia	Negative	Negative	Negative	Negative	Negative	Negative	40	31-40	Married	Primary Education	Islam	Employed	Trading/Marketing	Ghȼ 100 - 500	Extended (Husband/ male partner and wife/ female partner, children and relatives)	Compound House	Blocks with iron sheets	2025-10-06	Yes	Yes	No	Very Likely	Very Likely	Very Likely	Very Likely	Very Likely	Very Likely	Very Likely	Very Likely	Very Likely	Very Likely	Very Likely	Very Likely	Very Likely	Very Likely	Very Likely	Very Likely	Very Likely	Very Likely	Very Likely
Nkoranza South Municipal	Multigravida	4+	4	Second Trimester	No Defect	A+	10.2	Yes	Mild Anaemia	Negative	Negative	Negative	Negative	Negative	Negative	26	26-30	Married	No Formal Education	Christianity	Employed	Trading/Marketing	Ghȼ 600 - 1000	Extended (Husband/ male partner and wife/ female partner, children and relatives)	Self-Contain House	Blocks with iron sheets	2025-05-01	Yes	Yes	No	Very Likely	Very Likely	Very Likely	Somewhat Likely	Very Likely	Somewhat Likely	Very Likely	Very Likely	Somewhat Likely	Very Likely	Very Likely	Somewhat Likely	Very Likely	Very Likely	Very Likely	Very Likely	Very Likely	Very Likely	Very Likely
Nkoranza South Municipal	Secundigravida	1	5	Second Trimester	No Defect	O+	9.6	Yes	Moderate Anaemia	Negative	Negative	Negative	Negative	Negative	Negative	27	26-30	Married	No Formal Education	Christianity	Employed	Trading/Marketing	Ghȼ 1100 - 2000	Extended (Husband/ male partner and wife/ female partner, children and relatives)	Compound House	Blocks with iron sheets	2025-05-01	Yes	Yes	No	Somewhat Likely	Extremely Likely	Somewhat Likely	Somewhat Likely	Very Likely	Very Likely	Extremely Likely	Very Likely	Very Likely	Somewhat Likely	Very Likely	Somewhat Likely	Somewhat Likely	Very Likely	Very Likely	Very Likely	Very Likely	Very Likely	Very Likely
Nkoranza South Municipal	Multigravida	3	3	Second Trimester	No Defect	AB+	10.2	Yes	Mild Anaemia	Negative	Negative	Negative	Negative	Negative	Negative	30	26-30	Married	Primary Education	Islam	Employed	Trading/Marketing	Ghȼ 100 - 500	Extended (Husband/ male partner and wife/ female partner, children and relatives)	Compound House	Blocks with iron sheets	2025-05-01	Yes	Yes	No	Very Likely	Very Likely	Very Likely	Very Likely	Very Likely	Very Likely	Very Likely	Very Likely	Very Likely	Very Likely	Very Likely	Very Likely	Very Likely	Very Likely	Very Likely	Very Likely	Very Likely	Very Likely	Very Likely
Nkoranza South Municipal	Primigravida	0	2	First Trimester	No Defect	A+	9.5	Yes	Moderate Anaemia	Negative	Negative	Negative	Negative	Negative	Negative	29	26-30	Married	No Formal Education	Christianity	Employed	Seamstressing	Ghȼ 1100 - 2000	Extended (Husband/ male partner and wife/ female partner, children and relatives)	Compound House	Blocks with iron sheets	2025-05-01	Yes	Yes	No	Very Likely	Very Likely	Very Likely	Very Likely	Very Likely	Very Likely	Very Likely	Very Likely	Very Likely	Very Likely	Very Likely	Very Likely	Very Likely	Very Likely	Very Likely	Very Likely	Very Likely	Very Likely	Very Likely
Nkoranza South Municipal	Multigravida	3	4	Second Trimester	No Defect	AB+	9.4	Yes	Moderate Anaemia	Negative	Negative	Negative	Negative	Negative	Negative	27	26-30	Married	Primary Education	Christianity	Employed	Trading/Marketing	Ghȼ 100 - 500	Extended (Husband/ male partner and wife/ female partner, children and relatives)	Self-Contain House	Blocks with iron sheets	2025-05-01	Yes	Yes	No	Somewhat Likely	Very Likely	Very Likely	Very Likely	Very Likely	Very Likely	Very Likely	Very Likely	Somewhat Likely	Very Likely	Very Likely	Somewhat Likely	Very Likely	Very Likely	Somewhat Likely	Somewhat Likely	Very Likely	Very Likely	Somewhat Likely
Nkoranza South Municipal	Multigravida	3	1	First Trimester	No Defect	O+	10.3	Yes	Mild Anaemia	Negative	Negative	Negative	Negative	Negative	Negative	30	26-30	Married	Primary Education	Christianity	Employed	Hairdressing	Ghȼ 100 - 500	Extended (Husband/ male partner and wife/ female partner, children and relatives)	Self-Contain House	Blocks with iron sheets	2025-05-01	Yes	Yes	No	Somewhat Likely	Very Likely	Somewhat Likely	Very Likely	Very Likely	Very Likely	Very Likely	Very Likely	Very Likely	Very Likely	Very Likely	Very Likely	Very Likely	Very Likely	Very Likely	Very Likely	Very Likely	Very Likely	Very Likely
Nkoranza South Municipal	Primigravida	0	3	First Trimester	No Defect	B+	8.6	Yes	Moderate Anaemia	Negative	Negative	Negative	Negative	Negative	Negative	29	26-30	Married	Primary Education	Islam	Employed	Farming	Ghȼ 100 - 500	Extended (Husband/ male partner and wife/ female partner, children and relatives)	Compound House	Blocks with iron sheets	2025-05-01	Yes	Yes	No	Very Likely	Very Likely	Very Likely	Very Likely	Very Likely	Very Likely	Very Likely	Very Likely	Very Likely	Very Likely	Very Likely	Very Likely	Very Likely	Very Likely	Very Likely	Very Likely	Very Likely	Very Likely	Very Likely
Nkoranza South Municipal	Secundigravida	1	3	First Trimester	No Defect	A+	9.5	Yes	Moderate Anaemia	Negative	Negative	Negative	Negative	Negative	Negative	30	26-30	Married	Primary Education	Islam	Employed	Trading/Marketing	Ghȼ 100 - 500	Nuclear (Husband/ male partner and wife/ female partner with or without children or relatives)	Compound House	Blocks with iron sheets	2025-10-06	Yes	Yes	No	Very Likely	Very Likely	Very Likely	Very Likely	Very Likely	Very Likely	Very Likely	Very Likely	Very Likely	Very Likely	Very Likely	Very Likely	Very Likely	Very Likely	Very Likely	Very Likely	Very Likely	Very Likely	Very Likely
Nkoranza South Municipal	Multigravida	3	1	First Trimester	No Defect	O+	10.4	Yes	Mild Anaemia	Negative	Negative	Negative	Negative	Negative	Negative	30	26-30	Married	No Formal Education	Christianity	Employed	Hairdressing	Ghȼ 1100 - 2000	Extended (Husband/ male partner and wife/ female partner, children and relatives)	Self-Contain House	Blocks with iron sheets	2025-05-01	Yes	Yes	No	Somewhat Likely	Somewhat Likely	Very Likely	Somewhat Likely	Very Likely	Very Likely	Somewhat Likely	Very Likely	Very Likely	Very Likely	Very Likely	Somewhat Likely	Very Likely	Very Likely	Very Likely	Somewhat Likely	Somewhat Likely	Somewhat Likely	Somewhat Likely
Nkoranza South Municipal	Primigravida	1	3	Second Trimester	No Defect	B+	9.8	Yes	Moderate Anaemia	Negative	Negative	Negative	Negative	Positive	Negative	34	31-40	Married	Primary Education	Islam	Employed	Farming	Ghȼ 100 - 500	Extended (Husband/ male partner and wife/ female partner, children and relatives)	Compound House	Blocks with iron sheets	2025-05-01	Yes	Yes	No	Very Likely	Very Likely	Very Likely	Very Likely	Very Likely	Very Likely	Very Likely	Very Likely	Very Likely	Very Likely	Very Likely	Very Likely	Very Likely	Very Likely	Very Likely	Very Likely	Very Likely	Very Likely	Very Likely
Nkoranza South Municipal	Multigravida	3	7	Third Trimester	No Defect	B+	10.7	Yes	Mild Anaemia	Negative	Negative	Negative	Negative	Negative	Negative	30	26-30	Married	No Formal Education	Christianity	Employed	Hairdressing	Ghȼ 100 - 500	Extended (Husband/ male partner and wife/ female partner, children and relatives)	Compound House	Blocks with iron sheets	2025-05-01	Yes	Yes	No	Somewhat Likely	Very Likely	Very Likely	Very Likely	Very Likely	Very Likely	Very Likely	Somewhat Likely	Very Likely	Very Likely	Very Likely	Somewhat Likely	Very Likely	Very Likely	Very Likely	Very Likely	Somewhat Likely	Very Likely	Very Likely
Nkoranza South Municipal	Primigravida	0	1	First Trimester	No Defect	B+	9.5	Yes	Moderate Anaemia	Negative	Negative	Negative	Negative	Negative	Negative	28	26-30	Married	Primary Education	Islam	Employed	Farming	Ghȼ 1100 - 2000	Extended (Husband/ male partner and wife/ female partner, children and relatives)	Compound House	Blocks with iron sheets	2025-05-01	Yes	Yes	No	Very Likely	Very Likely	Very Likely	Very Likely	Very Likely	Very Likely	Very Likely	Very Likely	Very Likely	Very Likely	Very Likely	Very Likely	Very Likely	Very Likely	Very Likely	Very Likely	Very Likely	Very Likely	Very Likely
Nkoranza South Municipal	Multigravida	4+	2	First Trimester	No Defect	B+	9.7	Yes	Moderate Anaemia	Negative	Negative	Negative	Negative	Negative	Negative	30	26-30	Married	No Formal Education	Christianity	Employed	Seamstressing	Ghȼ 600 - 1000	Extended (Husband/ male partner and wife/ female partner, children and relatives)	Self-Contain House	Blocks with iron sheets	2025-05-01	Yes	Yes	No	Somewhat Likely	Somewhat Likely	Somewhat Likely	Somewhat Likely	Very Likely	Very Likely	Very Likely	Extremely Likely	Extremely Likely	Very Likely	Very Likely	Somewhat Likely	Very Likely	Very Likely	Somewhat Likely	Very Likely	Somewhat Likely	Very Likely	Somewhat Likely
Nkoranza South Municipal	Primigravida	0	3	First Trimester	No Defect	B+	10.7	Yes	Mild Anaemia	Negative	Negative	Negative	Negative	Negative	Negative	27	26-30	Married	Primary Education	Islam	Employed	Hairdressing	Ghȼ 100 - 500	Extended (Husband/ male partner and wife/ female partner, children and relatives)	Compound House	Blocks with iron sheets	2025-10-06	Yes	Yes	No	Very Likely	Very Likely	Very Likely	Very Likely	Very Likely	Very Likely	Somewhat Likely	Very Likely	Very Likely	Very Likely	Very Likely	Very Likely	Very Likely	Very Likely	Very Likely	Very Likely	Very Likely	Very Likely	Very Likely
Nkoranza South Municipal	Secundigravida	1	1	First Trimester	No Defect	O+	11.5	No	Non-anaemic	Negative	Negative	Negative	Positive	Positive	Positive	30	26-30	Not Married	No Formal Education	Christianity	Employed	Hairdressing	Ghȼ 100 - 500	Extended (Husband/ male partner and wife/ female partner, children and relatives)	Compound House	Blocks with iron sheets	2025-10-06	No	Yes	No	Somewhat Likely	Somewhat Likely	Somewhat Likely	Very Likely	Very Likely	Very Likely	Very Likely	Somewhat Likely	Very Likely	Very Likely	Very Likely	Very Likely	Very Likely	Very Likely	Very Likely	Very Likely	Very Likely	Very Likely	Very Likely
Nkoranza South Municipal	Primigravida	0	5	First Trimester	No Defect	O+	12.3	No	Non-anaemic	Negative	Negative	Negative	Negative	Negative	Negative	30	26-30	Married	No Formal Education	Islam	Employed	Trading/Marketing	Ghȼ 1100 - 2000	Extended (Husband/ male partner and wife/ female partner, children and relatives)	Compound House	Blocks with iron sheets	2025-05-01	Yes	Yes	No	Very Likely	Very Likely	Very Likely	Very Likely	Very Likely	Very Likely	Very Likely	Very Likely	Very Likely	Very Likely	Very Likely	Very Likely	Very Likely	Very Likely	Very Likely	Very Likely	Very Likely	Very Likely	Very Likely
Nkoranza South Municipal	Multigravida	4+	3	First Trimester	No Defect	B+	9.5	Yes	Moderate Anaemia	Negative	Negative	Negative	Negative	Negative	Negative	25	18-25	Married	Primary Education	Christianity	Employed	Trading/Marketing	Ghȼ 100 - 500	Extended (Husband/ male partner and wife/ female partner, children and relatives)	Self-Contain House	Blocks with iron sheets	2025-05-01	Yes	Yes	No	Somewhat Likely	Very Likely	Somewhat Likely	Somewhat Likely	Very Likely	Very Likely	Very Likely	Very Likely	Very Likely	Very Likely	Very Likely	Somewhat Likely	Very Likely	Very Likely	Somewhat Likely	Very Likely	Somewhat Likely	Somewhat Likely	Extremely Likely
Nkoranza South Municipal	Secundigravida	1	3	Second Trimester	No Defect	B+	10.2	Yes	Mild Anaemia	Negative	Negative	Negative	Negative	Negative	Negative	30	26-30	Married	Primary Education	Islam	Employed	Trading/Marketing	Ghȼ 1100 - 2000	Extended (Husband/ male partner and wife/ female partner, children and relatives)	Compound House	Blocks with iron sheets	2025-05-01	Yes	Yes	No	Very Likely	Very Likely	Very Likely	Very Likely	Very Likely	Very Likely	Very Likely	Very Likely	Very Likely	Very Likely	Very Likely	Very Likely	Very Likely	Very Likely	Very Likely	Very Likely	Very Likely	Very Likely	Very Likely
Nkoranza South Municipal	Multigravida	3	3	First Trimester	No Defect	A+	9.5	Yes	Moderate Anaemia	Negative	Negative	Negative	Negative	Negative	Negative	28	26-30	Married	Senior High School	Christianity	Employed	Trading/Marketing	Ghȼ 100 - 500	Extended (Husband/ male partner and wife/ female partner, children and relatives)	Self-Contain House	Blocks with iron sheets	2025-10-06	Yes	Yes	No	Somewhat Likely	Very Likely	Very Likely	Somewhat Likely	Very Likely	Somewhat Likely	Somewhat Likely	Somewhat Likely	Somewhat Likely	Very Likely	Very Likely	Somewhat Likely	Very Likely	Very Likely	Somewhat Likely	Very Likely	Very Likely	Very Likely	Somewhat Likely
Nkoranza South Municipal	Secundigravida	0	3	First Trimester	No Defect	B+	9.8	Yes	Moderate Anaemia	Negative	Negative	Negative	Negative	Negative	Negative	30	26-30	Married	Primary Education	Islam	Employed	Seamstressing	Ghȼ 100 - 500	Nuclear (Husband/ male partner and wife/ female partner with or without children or relatives)	Compound House	Blocks with iron sheets	2025-05-01	Yes	Yes	No	Very Likely	Very Likely	Very Likely	Very Likely	Very Likely	Very Likely	Very Likely	Very Likely	Very Likely	Very Likely	Very Likely	Very Likely	Very Likely	Very Likely	Very Likely	Very Likely	Very Likely	Very Likely	Very Likely
Nkoranza South Municipal	Secundigravida	1	1	First Trimester	No Defect	B+	9.2	Yes	Moderate Anaemia	Negative	Negative	Negative	Negative	Negative	Negative	27	26-30	Married	Primary Education	Islam	Employed	Trading/Marketing	Ghȼ 600 - 1000	Extended (Husband/ male partner and wife/ female partner, children and relatives)	Compound House	Blocks with iron sheets	2025-10-06	Yes	Yes	No	Very Likely	Very Likely	Very Likely	Very Likely	Very Likely	Very Likely	Very Likely	Very Likely	Very Likely	Very Likely	Very Likely	Very Likely	Very Likely	Very Likely	Very Likely	Very Likely	Very Likely	Very Likely	Very Likely
Nkoranza South Municipal	Multigravida	3	3	First Trimester	No Defect	B+	11.4	No	Non-anaemic	Negative	Negative	Negative	Negative	Negative	Negative	40	31-40	Married	Primary Education	Christianity	Employed	Hairdressing	Ghȼ 100 - 500	Extended (Husband/ male partner and wife/ female partner, children and relatives)	Compound House	Blocks with iron sheets	2025-05-01	Yes	Yes	No	Very Likely	Very Likely	Very Likely	Very Likely	Very Likely	Very Likely	Very Likely	Very Likely	Very Likely	Very Likely	Very Likely	Very Likely	Very Likely	Very Likely	Very Likely	Very Likely	Very Likely	Very Likely	Very Likely
Nkoranza South Municipal	Multigravida	4+	6	Second Trimester	No Defect	O+	10.3	Yes	Mild Anaemia	Negative	Negative	Negative	Negative	Negative	Negative	19	18-25	Married	Primary Education	Christianity	Employed	Farming	Ghȼ 600 - 1000	Extended (Husband/ male partner and wife/ female partner, children and relatives)	Self-Contain House	Blocks with iron sheets	2025-05-01	Yes	Yes	No	Somewhat Likely	Very Likely	Very Likely	Somewhat Likely	Very Likely	Somewhat Likely	Very Likely	Somewhat Likely	Somewhat Likely	Very Likely	Very Likely	Very Likely	Very Likely	Very Likely	Somewhat Likely	Very Likely	Very Likely	Somewhat Likely	Very Likely
Nkoranza South Municipal	Multigravida	3	1	First Trimester	No Defect	B+	9.9	Yes	Moderate Anaemia	Negative	Negative	Negative	Negative	Negative	Negative	28	26-30	Married	No Formal Education	Christianity	Employed	Trading/Marketing	Ghȼ 1100 - 2000	Extended (Husband/ male partner and wife/ female partner, children and relatives)	Self-Contain House	Blocks with iron sheets	2025-05-01	Yes	Yes	No	Very Likely	Somewhat Likely	Very Likely	Very Likely	Very Likely	Very Likely	Very Likely	Somewhat Likely	Very Likely	Very Likely	Somewhat Likely	Very Likely	Very Likely	Very Likely	Somewhat Likely	Very Likely	Very Likely	Very Likely	Very Likely
Nkoranza South Municipal	Primigravida	1	3	First Trimester	Partial Defect	O+	10.9	Yes	Mild Anaemia	Negative	Negative	Negative	Negative	Positive	Negative	30	26-30	Married	Primary Education	Christianity	Employed	Hairdressing	Ghȼ 100 - 500	Extended (Husband/ male partner and wife/ female partner, children and relatives)	Compound House	Blocks with iron sheets	2025-05-01	Yes	Yes	No	Very Likely	Very Likely	Very Likely	Very Likely	Very Likely	Very Likely	Very Likely	Very Likely	Very Likely	Very Likely	Very Likely	Very Likely	Very Likely	Very Likely	Very Likely	Very Likely	Very Likely	Very Likely	Very Likely
Nkoranza South Municipal	Multigravida	3	7	Third Trimester	No Defect	O+	8.9	Yes	Moderate Anaemia	Negative	Negative	Negative	Negative	Negative	Negative	30	26-30	Married	Senior High School	Christianity	Employed	Seamstressing	Ghȼ 1100 - 2000	Extended (Husband/ male partner and wife/ female partner, children and relatives)	Self-Contain House	Blocks with iron sheets	2025-10-06	Yes	Yes	No	Somewhat Likely	Very Likely	Very Likely	Somewhat Likely	Somewhat Likely	Very Likely	Very Likely	Very Likely	Somewhat Likely	Very Likely	Very Likely	Very Likely	Very Likely	Very Likely	Somewhat Likely	Very Likely	Somewhat Likely	Very Likely	Very Likely
Nkoranza South Municipal	Secundigravida	1	2	Second Trimester	No Defect	A+	10.6	Yes	Mild Anaemia	Negative	Negative	Negative	Negative	Negative	Negative	27	26-30	Married	Primary Education	Christianity	Employed	Hairdressing	Ghȼ 100 - 500	Nuclear (Husband/ male partner and wife/ female partner with or without children or relatives)	Compound House	Blocks with iron sheets	2025-05-01	Yes	Yes	No	Very Likely	Very Likely	Very Likely	Very Likely	Very Likely	Very Likely	Very Likely	Very Likely	Very Likely	Very Likely	Very Likely	Very Likely	Very Likely	Very Likely	Very Likely	Very Likely	Very Likely	Very Likely	Very Likely
Nkoranza South Municipal	Secundigravida	1	3	First Trimester	No Defect	B+	9.4	Yes	Moderate Anaemia	Negative	Negative	Negative	Negative	Negative	Negative	30	26-30	Married	No Formal Education	Christianity	Employed	Farming	Ghȼ 100 - 500	Nuclear (Husband/ male partner and wife/ female partner with or without children or relatives)	Compound House	Blocks with iron sheets	2025-05-01	Yes	Yes	No	Very Likely	Very Likely	Very Likely	Very Likely	Very Likely	Very Likely	Very Likely	Very Likely	Very Likely	Very Likely	Very Likely	Very Likely	Very Likely	Very Likely	Very Likely	Very Likely	Very Likely	Very Likely	Very Likely
Nkoranza South Municipal	Primigravida	0	2	Second Trimester	No Defect	B+	10.2	Yes	Mild Anaemia	Negative	Negative	Negative	Negative	Negative	Negative	29	26-30	Married	Primary Education	Christianity	Employed	Seamstressing	Ghȼ 100 - 500	Nuclear (Husband/ male partner and wife/ female partner with or without children or relatives)	Compound House	Blocks with iron sheets	2025-05-01	Yes	Yes	No	Very Likely	Very Likely	Very Likely	Very Likely	Very Likely	Very Likely	Very Likely	Very Likely	Very Likely	Very Likely	Very Likely	Very Likely	Very Likely	Very Likely	Very Likely	Very Likely	Very Likely	Very Likely	Very Likely
Nkoranza South Municipal	Secundigravida	1	2	First Trimester	No Defect	A+	12.2	No	Non-anaemic	Negative	Negative	Negative	Negative	Negative	Negative	30	26-30	Married	Primary Education	Christianity	Employed	Hairdressing	Ghȼ 100 - 500	Extended (Husband/ male partner and wife/ female partner, children and relatives)	Compound House	Blocks with iron sheets	2025-05-01	Yes	Yes	No	Very Likely	Very Likely	Very Likely	Very Likely	Very Likely	Very Likely	Very Likely	Very Likely	Very Likely	Very Likely	Very Likely	Very Likely	Very Likely	Very Likely	Very Likely	Very Likely	Very Likely	Very Likely	Very Likely
Nkoranza South Municipal	Primigravida	0	2	First Trimester	No Defect	O+	9.5	Yes	Moderate Anaemia	Negative	Negative	Negative	Negative	Negative	Negative	30	26-30	Married	No Formal Education	Christianity	Employed	Seamstressing	Ghȼ 100 - 500	Extended (Husband/ male partner and wife/ female partner, children and relatives)	Compound House	Blocks with iron sheets	2025-05-01	Yes	Yes	No	Very Likely	Very Likely	Very Likely	Very Likely	Very Likely	Very Likely	Very Likely	Very Likely	Very Likely	Very Likely	Very Likely	Very Likely	Very Likely	Very Likely	Very Likely	Very Likely	Very Likely	Very Likely	Very Likely
Nkoranza South Municipal	Multigravida	4+	3	First Trimester	No Defect	B+	10.4	Yes	Mild Anaemia	Negative	Negative	Negative	Negative	Negative	Negative	30	26-30	Married	Primary Education	Christianity	Employed	Trading/Marketing	Ghȼ 100 - 500	Extended (Husband/ male partner and wife/ female partner, children and relatives)	Self-Contain House	Blocks with iron sheets	2025-05-01	Yes	Yes	No	Very Likely	Very Likely	Very Likely	Somewhat Likely	Very Likely	Very Likely	Very Likely	Somewhat Likely	Very Likely	Very Likely	Very Likely	Very Likely	Very Likely	Very Likely	Very Likely	Very Likely	Very Likely	Very Likely	Somewhat Likely
Nkoranza South Municipal	Secundigravida	0	2	First Trimester	No Defect	B+	9.6	Yes	Moderate Anaemia	Negative	Negative	Negative	Negative	Negative	Negative	30	26-30	Married	Primary Education	Christianity	Employed	Trading/Marketing	Ghȼ 600 - 1000	Extended (Husband/ male partner and wife/ female partner, children and relatives)	Compound House	Blocks with iron sheets	2025-10-06	Yes	Yes	No	Very Likely	Very Likely	Very Likely	Very Likely	Very Likely	Very Likely	Very Likely	Very Likely	Very Likely	Very Likely	Very Likely	Very Likely	Very Likely	Very Likely	Very Likely	Very Likely	Very Likely	Very Likely	Very Likely
Nkoranza South Municipal	Multigravida	3	4	Second Trimester	No Defect	O+	10.7	Yes	Mild Anaemia	Negative	Negative	Negative	Negative	Negative	Negative	40	31-40	Married	No Formal Education	Christianity	Employed	Trading/Marketing	Ghȼ 100 - 500	Extended (Husband/ male partner and wife/ female partner, children and relatives)	Self-Contain House	Blocks with iron sheets	2025-05-01	Yes	Yes	No	Somewhat Likely	Very Likely	Very Likely	Very Likely	Very Likely	Somewhat Likely	Somewhat Likely	Somewhat Likely	Somewhat Likely	Somewhat Likely	Somewhat Likely	Somewhat Likely	Somewhat Likely	Somewhat Likely	Somewhat Likely	Very Likely	Somewhat Likely	Somewhat Likely	Somewhat Likely
Nkoranza South Municipal	Multigravida	3	4	First Trimester	No Defect	B+	11.3	No	Non-anaemic	Negative	Negative	Negative	Negative	Negative	Negative	28	26-30	Married	Primary Education	Christianity	Employed	Trading/Marketing	Ghȼ 600 - 1000	Extended (Husband/ male partner and wife/ female partner, children and relatives)	Compound House	Blocks with iron sheets	2025-05-01	Yes	Yes	No	Very Likely	Very Likely	Very Likely	Very Likely	Very Likely	Very Likely	Very Likely	Very Likely	Very Likely	Very Likely	Very Likely	Very Likely	Very Likely	Very Likely	Very Likely	Very Likely	Very Likely	Very Likely	Very Likely
Nkoranza South Municipal	Primigravida	1	2	First Trimester	No Defect	O+	9.4	Yes	Moderate Anaemia	Negative	Negative	Negative	Negative	Positive	Negative	30	26-30	Married	Primary Education	Christianity	Employed	Trading/Marketing	Ghȼ 600 - 1000	Extended (Husband/ male partner and wife/ female partner, children and relatives)	Compound House	Blocks with iron sheets	2025-05-01	Yes	Yes	No	Very Likely	Very Likely	Very Likely	Very Likely	Very Likely	Very Likely	Very Likely	Very Likely	Very Likely	Very Likely	Very Likely	Very Likely	Very Likely	Very Likely	Very Likely	Very Likely	Very Likely	Very Likely	Very Likely
Nkoranza South Municipal	Multigravida	4+	3	First Trimester	No Defect	A+	10.7	Yes	Mild Anaemia	Negative	Negative	Negative	Negative	Negative	Negative	26	26-30	Married	No Formal Education	Christianity	Employed	Seamstressing	Ghȼ 100 - 500	Extended (Husband/ male partner and wife/ female partner, children and relatives)	Self-Contain House	Blocks with iron sheets	2025-05-01	Yes	Yes	No	Somewhat Likely	Very Likely	Somewhat Likely	Very Likely	Very Likely	Somewhat Likely	Very Likely	Somewhat Likely	Somewhat Likely	Somewhat Likely	Somewhat Likely	Very Likely	Very Likely	Very Likely	Somewhat Likely	Very Likely	Somewhat Likely	Very Likely	Very Likely
Nkoranza South Municipal	Secundigravida	1	1	First Trimester	No Defect	O+	9.7	Yes	Moderate Anaemia	Negative	Negative	Negative	Negative	Negative	Negative	28	26-30	Married	Primary Education	Christianity	Employed	Trading/Marketing	Ghȼ 1100 - 2000	Extended (Husband/ male partner and wife/ female partner, children and relatives)	Compound House	Blocks with iron sheets	2025-05-01	Yes	Yes	No	Very Likely	Very Likely	Very Likely	Very Likely	Very Likely	Very Likely	Very Likely	Very Likely	Very Likely	Very Likely	Very Likely	Very Likely	Very Likely	Very Likely	Very Likely	Very Likely	Very Likely	Very Likely	Very Likely
Nkoranza South Municipal	Multigravida	3	4	First Trimester	No Defect	B+	10.2	Yes	Mild Anaemia	Negative	Negative	Negative	Negative	Negative	Negative	40	31-40	Married	Primary Education	Christianity	Employed	Hairdressing	Ghȼ 600 - 1000	Extended (Husband/ male partner and wife/ female partner, children and relatives)	Compound House	Blocks with iron sheets	2025-05-01	Yes	Yes	No	Very Likely	Very Likely	Very Likely	Very Likely	Very Likely	Very Likely	Very Likely	Very Likely	Very Likely	Very Likely	Very Likely	Very Likely	Very Likely	Very Likely	Very Likely	Very Likely	Very Likely	Very Likely	Very Likely
Nkoranza South Municipal	Multigravida	3	4	Second Trimester	No Defect	A+	9.7	Yes	Moderate Anaemia	Negative	Negative	Negative	Negative	Negative	Negative	26	26-30	Married	Primary Education	Christianity	Employed	Farming	Ghȼ 100 - 500	Extended (Husband/ male partner and wife/ female partner, children and relatives)	Self-Contain House	Blocks with iron sheets	2025-05-01	Yes	Yes	No	Somewhat Likely	Very Likely	Very Likely	Very Likely	Somewhat Likely	Very Likely	Very Likely	Somewhat Likely	Somewhat Likely	Somewhat Likely	Very Likely	Somewhat Likely	Very Likely	Very Likely	Somewhat Likely	Somewhat Likely	Very Likely	Somewhat Likely	Very Likely
Nkoranza South Municipal	Secundigravida	1	1	First Trimester	No Defect	O+	7.9	Yes	Moderate Anaemia	Negative	Negative	Negative	Negative	Negative	Negative	30	26-30	Married	Primary Education	Christianity	Employed	Trading/Marketing	Ghȼ 1100 - 2000	Extended (Husband/ male partner and wife/ female partner, children and relatives)	Compound House	Blocks with iron sheets	2025-05-01	Yes	Yes	No	Very Likely	Very Likely	Very Likely	Very Likely	Very Likely	Very Likely	Very Likely	Very Likely	Very Likely	Very Likely	Very Likely	Very Likely	Very Likely	Very Likely	Very Likely	Very Likely	Very Likely	Very Likely	Very Likely
Nkoranza South Municipal	Secundigravida	1	2	First Trimester	No Defect	A+	8.4	Yes	Moderate Anaemia	Negative	Negative	Negative	Negative	Negative	Negative	28	26-30	Married	Primary Education	Christianity	Employed	Hairdressing	Ghȼ 100 - 500	Extended (Husband/ male partner and wife/ female partner, children and relatives)	Compound House	Blocks with iron sheets	2025-05-01	Yes	Yes	No	Very Likely	Very Likely	Very Likely	Very Likely	Very Likely	Very Likely	Very Likely	Very Likely	Very Likely	Very Likely	Very Likely	Very Likely	Very Likely	Very Likely	Very Likely	Very Likely	Very Likely	Very Likely	Very Likely
Nkoranza South Municipal	Primigravida	0	2	First Trimester	No Defect	B+	9.6	Yes	Moderate Anaemia	Negative	Negative	Negative	Negative	Negative	Negative	30	26-30	Married	No Formal Education	Christianity	Employed	Seamstressing	Ghȼ 1100 - 2000	Extended (Husband/ male partner and wife/ female partner, children and relatives)	Compound House	Blocks with iron sheets	2025-05-01	Yes	Yes	No	Very Likely	Very Likely	Very Likely	Very Likely	Very Likely	Very Likely	Very Likely	Very Likely	Very Likely	Very Likely	Very Likely	Very Likely	Very Likely	Very Likely	Very Likely	Very Likely	Very Likely	Very Likely	Very Likely
Nkoranza South Municipal	Primigravida	1	1	First Trimester	No Defect	A+	8.2	Yes	Moderate Anaemia	Negative	Negative	Negative	Negative	Positive	Negative	28	26-30	Married	Primary Education	Islam	Employed	Farming	Ghȼ 100 - 500	Extended (Husband/ male partner and wife/ female partner, children and relatives)	Compound House	Blocks with iron sheets	2025-05-01	Yes	Yes	Yes	Very Likely	Very Likely	Very Likely	Very Likely	Very Likely	Very Likely	Very Likely	Very Likely	Very Likely	Very Likely	Very Likely	Very Likely	Very Likely	Very Likely	Very Likely	Very Likely	Very Likely	Very Likely	Very Likely
Nkoranza South Municipal	Secundigravida	1	3	First Trimester	No Defect	O+	9.6	Yes	Moderate Anaemia	Negative	Negative	Negative	Negative	Negative	Negative	27	26-30	Married	Primary Education	Christianity	Employed	Farming	Ghȼ 600 - 1000	Extended (Husband/ male partner and wife/ female partner, children and relatives)	Self-Contain House	Blocks with iron sheets	2025-05-01	Yes	Yes	No	Somewhat Likely	Somewhat Likely	Very Likely	Somewhat Likely	Somewhat Likely	Somewhat Likely	Very Likely	Very Likely	Very Likely	Very Likely	Somewhat Likely	Somewhat Likely	Very Likely	Very Likely	Very Likely	Somewhat Likely	Very Likely	Very Likely	Very Likely
Nkoranza South Municipal	Secundigravida	0	1	First Trimester	No Defect	O+	7.9	Yes	Moderate Anaemia	Negative	Negative	Negative	Positive	Negative	Negative	30	26-30	Married	No Formal Education	Islam	Employed	Hairdressing	Ghȼ 100 - 500	Nuclear (Husband/ male partner and wife/ female partner with or without children or relatives)	Compound House	Blocks with iron sheets	2025-10-06	No	Yes	Yes	Very Likely	Very Likely	Very Likely	Very Likely	Very Likely	Very Likely	Very Likely	Very Likely	Very Likely	Very Likely	Very Likely	Very Likely	Very Likely	Very Likely	Very Likely	Very Likely	Very Likely	Very Likely	Very Likely
Nkoranza South Municipal	Secundigravida	1	1	First Trimester	No Defect	AB+	8.4	Yes	Moderate Anaemia	Negative	Negative	Negative	Negative	Negative	Negative	30	26-30	Married	Primary Education	Christianity	Employed	Hairdressing	Ghȼ 100 - 500	Extended (Husband/ male partner and wife/ female partner, children and relatives)	Compound House	Blocks with iron sheets	2025-10-06	Yes	Yes	No	Very Likely	Very Likely	Very Likely	Very Likely	Very Likely	Very Likely	Very Likely	Very Likely	Very Likely	Very Likely	Very Likely	Very Likely	Very Likely	Very Likely	Very Likely	Very Likely	Very Likely	Very Likely	Very Likely
[truncated: 798 more rows]
[truncated: 66 more columns]

## Sheet: Sheet2
Study_Site	Gravidity	Parity	ANC_Visits	Gestation	G6PD	Blood_Group	Haemoglobin_Hb	Anaemia	Anaemia_status	Sickling	Syphilis	HIV	HBsAg	Malaria	HBV_and_Malaria_Coinfection	Age_in_Years	Age_Group	Marital_Status	Education	Religious_Affiliation	Employment_Status	Type_of_Occupation	Monthly_Income	Household_Structure	Household_Type	Household_Category	Number_of_People_in_Household	HBV_Awareness	Malaria_Awareness	Awareness_of_HBV_Malaria_Coinfection	Transmissibility	HBV_Transmission_to_Healthy_Person	Person_to_Person_Transmission	Food_as_HBV_Transmission_Route	Prechewed_Food_as_HBV_Transmission_Route	Toothbrush_as_HBV_Transmission_Route	Sharing_Sharp_objects_as_HBV_Transmission_Route	Sharing_Earrings_as_HBV_Transmission_Route	Cough_as_HBV_Transmission_Route	Sex_as_HBV_Transmission_Route	Body_Contact_as_HBV_Transmission_Route	HBV_MTCT_during_Pregnancy	HBV_MTCT_during_Delivery	HBV_MTCT_during_breastfeeding	Fever_as_HBV_Symptom	Fatigue_as_HBV_Symptom	Loss_of_appetite_as_HBV_Symptom	Nausea_as_HBV_Symptom	Abdominal_pains_as_HBV_Symptom
[truncated: 1,430 more rows]
[truncated: 104 more columns]
